# Supplementary material for: 2-Bromo-1,3-diphenyl­propan-1,3-dione
Source: Acta Crystallogr Sect E Struct Rep Online. 2008 Nov 26;64(Pt 12):o2439. doi: 10.1107/S1600536808038646 (PMC2959886; doi:10.1107/S1600536808038646)
Supplement: Supplementary file 1 [file e-64-o2439-sup1.cif]

##############################################################################
###                                                                        ###
###        Electronic paper (Acta Crystallographica Section E)             ###
###                                                                        ###
##############################################################################
#                                                                            #
# This CIF contains the data in a paper accepted for publication in Acta     #
# Crystallographica Section E. It conforms to the requirements of Notes      #
# for Authors for Section E, and has been peer reviewed under the auspices   #
# of the IUCr Commission on Journals.                                        #
#                                                                            #
# Full details of the Crystallographic Information File format               #
# are given in the paper "The Crystallographic Information File (CIF):       #
# a New Standard Archive File for Crystallography" by S. R. Hall, F. H.      #
# Allen and I. D. Brown [Acta Cryst. (1991), A47, 655-685].                  #
#                                                                            #
# The current version of the core CIF dictionary is obtainable from          #
# ftp://ftp.iucr.org/pub/cif_core.dic. The current version number is 2.4.    #
#                                                                            #
# Software is freely available for graphical display of the structure(s) in  #
# this CIF.  For information consult the CIF home page http://www.iucr.org/  #
# cif/home.html                                                              #
#                                                                            #
# This file may be used for bona fide research purposes within the           #
# scientific community so long as proper attribution is given to the journal # 
# article from which it was obtained.                                        #
#                                                                            #
##############################################################################
                                             
data_global
_audit_creation_method     SHELXL-97
_journal_date_recd_electronic     2008-11-11
_journal_date_accepted     2008-11-19
_journal_name_full     'Acta Crystallographica, Section E'
_journal_year     2008
_journal_volume     64
_journal_issue     12
_journal_page_first     o2439
_journal_page_last     o2439
_journal_paper_category     QO
_journal_coeditor_code     PK2135
_publ_contact_author
;
     Dr. Seik Weng Ng
     Department of Chemistry
     University of Malaya
     50603 Kuala Lumpur
     Malaysia
;
_publ_contact_author_email     seikweng@um.edu.my
_publ_contact_author_fax     '03 7967 4193'
_publ_contact_author_phone     '03 7967 6778'
_publ_section_title
;
2-Bromo-1,3-diphenylpropan-1,3-dione
;
loop_
    _publ_author_name
    _publ_author_address
    'Arifin, Zainudin'
;
     Department of Chemistry
     University of Malaya
     50603 Kuala Lumpur
     Malaysia
;
    'Ng, Seik Weng'
;
     Department of Chemistry
     University of Malaya
     50603 Kuala Lumpur
     Malaysia
;
_publ_section_synopsis     .
data_I
_audit_creation_method     SHELXL-97
_chemical_name_systematic
;
2-Bromo-1,3-diphenylpropan-1,3-dione
;
_chemical_name_common     ?
_chemical_formula_moiety     'C15 H11 Br O2'
_chemical_formula_sum     'C15 H11 Br O2'
_chemical_formula_iupac     'C15 H11 Br O2'
_chemical_formula_weight     303.15
_chemical_melting_point     ?
_symmetry_cell_setting     Orthorhombic
_symmetry_space_group_name_H-M     'P c a 21'
_symmetry_space_group_name_Hall     'P 2c -2ac'
loop_
    _symmetry_equiv_pos_as_xyz
    'x, y, z'
    '-x, -y, z+1/2'
    'x+1/2, -y, z'
    '-x+1/2, y, z+1/2'
_cell_length_a     28.0680(6)
_cell_length_b     5.65080(10)
_cell_length_c     15.3741(3)
_cell_angle_alpha     90.00
_cell_angle_beta     90.00
_cell_angle_gamma     90.00
_cell_volume     2438.43(8)
_cell_formula_units_Z     8
_cell_measurement_reflns_used     4583
_cell_measurement_theta_min     2.6
_cell_measurement_theta_max     25.4
_cell_measurement_temperature     100(2)
_exptl_crystal_description     Plate
_exptl_crystal_colour     Colorless
_exptl_crystal_size_max     0.27
_exptl_crystal_size_mid     0.20
_exptl_crystal_size_min     0.06
_exptl_crystal_density_diffrn     1.652
_exptl_crystal_density_meas     ?
_exptl_crystal_density_method     'not measured'
_exptl_crystal_F_000     1216
_exptl_absorpt_coefficient_mu     3.361
_exptl_absorpt_correction_type     Multi-scan
_exptl_absorpt_process_details     '(SADABS; Sheldrick, 1996)'
_exptl_absorpt_correction_T_min     0.464
_exptl_absorpt_correction_T_max     0.824
_diffrn_ambient_temperature     173(2)
_diffrn_radiation_type     MoK\a
_diffrn_radiation_wavelength     0.71073
_diffrn_radiation_source     'fine-focus sealed tube'
_diffrn_radiation_monochromator     graphite
_diffrn_measurement_device_type     'Bruker SMART APEX'
_diffrn_measurement_method     \w
_diffrn_detector_area_resol_mean     ?
_diffrn_reflns_number     21610
_diffrn_reflns_av_R_equivalents     0.0602
_diffrn_reflns_av_sigmaI/netI     0.0557
_diffrn_reflns_theta_min     1.96
_diffrn_reflns_theta_max     27.50
_diffrn_reflns_theta_full     27.50
_diffrn_measured_fraction_theta_max     1.000
_diffrn_measured_fraction_theta_full     1.000
_diffrn_reflns_limit_h_min     -36
_diffrn_reflns_limit_h_max     35
_diffrn_reflns_limit_k_min     -7
_diffrn_reflns_limit_k_max     7
_diffrn_reflns_limit_l_min     -19
_diffrn_reflns_limit_l_max     19
_diffrn_standards_number     0
_diffrn_standards_interval_count     .
_diffrn_standards_interval_time     .
_diffrn_standards_decay_%     ?
_reflns_number_total     5562
_reflns_number_gt     4774
_reflns_threshold_expression     I>2\s(I)
_refine_ls_structure_factor_coef     Fsqd
_refine_ls_matrix_type     full
_refine_ls_R_factor_all     0.0499
_refine_ls_R_factor_gt     0.0366
_refine_ls_wR_factor_gt     0.0806
_refine_ls_wR_factor_ref     0.0865
_refine_ls_goodness_of_fit_ref     0.990
_refine_ls_restrained_S_all     0.990
_refine_ls_number_reflns     5562
_refine_ls_number_parameters     325
_refine_ls_number_restraints     1
_refine_ls_hydrogen_treatment     constr
_refine_ls_weighting_scheme     calc
_refine_ls_weighting_details
                 'calc w=1/[\s^2^(Fo^2^)+(0.0511P)^2^] where P=(Fo^2^+2Fc^2^)/3'
_atom_sites_solution_hydrogens     geom
_atom_sites_solution_primary     direct
_atom_sites_solution_secondary     difmap
_refine_ls_shift/su_max     0.001
_refine_ls_shift/su_mean     0.001
_refine_diff_density_max     0.761
_refine_diff_density_min     -0.522
_refine_ls_extinction_method     none
_refine_ls_extinction_coef     ?
_refine_ls_abs_structure_details     'Flack (1983), 2644 Fridel pairs'
_refine_ls_abs_structure_Flack     -0.002(9)
loop_
    _atom_type_symbol
    _atom_type_description
    _atom_type_scat_dispersion_real
    _atom_type_scat_dispersion_imag
    _atom_type_scat_source
    'C' 'C' 0.0033 0.0016
                         'International Tables Vol C Tables 4.2.6.8 and 6.1.1.4'
    'H' 'H' 0.0000 0.0000
                         'International Tables Vol C Tables 4.2.6.8 and 6.1.1.4'
    'O' 'O' 0.0106 0.0060
                         'International Tables Vol C Tables 4.2.6.8 and 6.1.1.4'
    'Br' 'Br' -0.2901 2.4595
                         'International Tables Vol C Tables 4.2.6.8 and 6.1.1.4'
_computing_data_collection     'APEX2 (Bruker, 2007)'
_computing_cell_refinement     'SAINT (Bruker, 2007)'
_computing_data_reduction     'SAINT (Bruker, 2007)'
_computing_structure_solution     'SHELXS97 (Sheldrick, 2008)'
_computing_structure_refinement     'SHELXL97 (Sheldrick, 2008)'
_computing_molecular_graphics     'X-SEED (Barbour, 2001)'
_computing_publication_material     'publCIF (Westrip, 2008)'
loop_
    _atom_site_type_symbol
    _atom_site_label
    _atom_site_fract_x
    _atom_site_fract_y
    _atom_site_fract_z
    _atom_site_U_iso_or_equiv
    _atom_site_adp_type
    _atom_site_calc_flag
    _atom_site_refinement_flags
    _atom_site_occupancy
    _atom_site_disorder_assembly
    _atom_site_disorder_group
    Br Br1 0.264659(13) 0.21340(7) 0.50000(3) 0.01660(9) Uani d . 1 . .
    Br Br2 0.355868(14) 1.36089(7) 0.23689(3) 0.01981(10) Uani d . 1 . .
    O O1 0.18018(11) -0.0909(5) 0.52553(18) 0.0212(7) Uani d . 1 . .
    O O2 0.17207(11) 0.1525(5) 0.33248(18) 0.0181(6) Uani d . 1 . .
    O O3 0.44667(12) 1.6039(6) 0.1914(2) 0.0312(8) Uani d . 1 . .
    O O4 0.44450(11) 1.4517(5) 0.39763(19) 0.0216(7) Uani d . 1 . .
    C C1 0.11351(15) 0.1585(6) 0.5074(3) 0.0147(8) Uani d . 1 . .
    C C2 0.09476(15) 0.3667(8) 0.4735(3) 0.0183(9) Uani d . 1 . .
    H H2 0.1153 0.4846 0.4505 0.022 Uiso calc R 1 . .
    C C3 0.04576(15) 0.4012(8) 0.4733(3) 0.0188(9) Uani d . 1 . .
    H H3 0.0330 0.5411 0.4482 0.023 Uiso calc R 1 . .
    C C4 0.01566(16) 0.2367(7) 0.5086(3) 0.0233(10) Uani d . 1 . .
    H H4 -0.0178 0.2623 0.5080 0.028 Uiso calc R 1 . .
    C C5 0.03430(16) 0.0314(8) 0.5455(3) 0.0208(9) Uani d . 1 . .
    H H5 0.0136 -0.0818 0.5711 0.025 Uiso calc R 1 . .
    C C6 0.08317(16) -0.0077(8) 0.5446(3) 0.0194(9) Uani d . 1 . .
    H H6 0.0959 -0.1481 0.5695 0.023 Uiso calc R 1 . .
    C C7 0.16522(15) 0.1006(7) 0.5035(3) 0.0171(8) Uani d . 1 . .
    C C8 0.19934(14) 0.2929(7) 0.4686(3) 0.0145(8) Uani d . 1 . .
    H H8 0.1906 0.4505 0.4936 0.017 Uiso calc R 1 . .
    C C9 0.19594(15) 0.3008(7) 0.3688(3) 0.0150(8) Uani d . 1 . .
    C C10 0.22242(14) 0.4836(7) 0.3189(2) 0.0138(8) Uani d . 1 . .
    C C11 0.22560(13) 0.4551(7) 0.2283(3) 0.0165(8) Uani d . 1 . .
    H H11 0.2121 0.3196 0.2013 0.020 Uiso calc R 1 . .
    C C12 0.24831(16) 0.6234(8) 0.1785(3) 0.0168(9) Uani d . 1 . .
    H H12 0.2501 0.6042 0.1172 0.020 Uiso calc R 1 . .
    C C13 0.26858(15) 0.8212(8) 0.2174(3) 0.0188(9) Uani d . 1 . .
    H H13 0.2841 0.9373 0.1829 0.023 Uiso calc R 1 . .
    C C14 0.26596(15) 0.8482(7) 0.3067(3) 0.0176(9) Uani d . 1 . .
    H H14 0.2800 0.9830 0.3334 0.021 Uiso calc R 1 . .
    C C15 0.24308(15) 0.6804(7) 0.3579(3) 0.0153(8) Uani d . 1 . .
    H H15 0.2416 0.7000 0.4192 0.018 Uiso calc R 1 . .
    C C16 0.39938(16) 1.1076(8) 0.4260(3) 0.0168(9) Uani d . 1 . .
    C C17 0.37847(15) 0.9021(8) 0.3946(3) 0.0174(9) Uani d . 1 . .
    H H17 0.3785 0.8690 0.3341 0.021 Uiso calc R 1 . .
    C C18 0.35758(18) 0.7456(8) 0.4527(3) 0.0198(10) Uani d . 1 . .
    H H18 0.3440 0.6026 0.4318 0.024 Uiso calc R 1 . .
    C C19 0.3564(2) 0.7951(9) 0.5399(3) 0.0252(11) Uani d . 1 . .
    H H19 0.3413 0.6878 0.5786 0.030 Uiso calc R 1 . .
    C C20 0.37725(19) 1.0017(9) 0.5725(3) 0.0272(11) Uani d . 1 . .
    H H20 0.3769 1.0341 0.6331 0.033 Uiso calc R 1 . .
    C C21 0.39847(16) 1.1585(7) 0.5150(3) 0.0214(10) Uani d . 1 . .
    H H21 0.4124 1.3006 0.5361 0.026 Uiso calc R 1 . .
    C C22 0.42297(14) 1.2851(8) 0.3686(3) 0.0159(8) Uani d . 1 . .
    C C23 0.42002(14) 1.2619(8) 0.2686(3) 0.0159(9) Uani d . 1 . .
    H H23 0.4256 1.0942 0.2505 0.019 Uiso calc R 1 . .
    C C24 0.45729(14) 1.4232(7) 0.2285(3) 0.0187(8) Uani d . 1 . .
    C C25 0.50847(14) 1.3574(7) 0.2417(3) 0.0163(8) Uani d . 1 . .
    C C26 0.52174(17) 1.1460(7) 0.2826(3) 0.0175(9) Uani d . 1 . .
    H H26 0.4980 1.0340 0.2985 0.021 Uiso calc R 1 . .
    C C27 0.56937(15) 1.0990(7) 0.3001(3) 0.0170(9) Uani d . 1 . .
    H H27 0.5783 0.9553 0.3276 0.020 Uiso calc R 1 . .
    C C28 0.60386(16) 1.2646(8) 0.2768(3) 0.0193(9) Uani d . 1 . .
    H H28 0.6364 1.2366 0.2901 0.023 Uiso calc R 1 . .
    C C29 0.59053(14) 1.4708(7) 0.2339(3) 0.0190(8) Uani d . 1 . .
    H H29 0.6141 1.5809 0.2159 0.023 Uiso calc R 1 . .
    C C30 0.54305(15) 1.5154(8) 0.2177(2) 0.0179(9) Uani d . 1 . .
    H H30 0.5342 1.6581 0.1893 0.022 Uiso calc R 1 . .
loop_
    _atom_site_aniso_label
    _atom_site_aniso_U_11
    _atom_site_aniso_U_22
    _atom_site_aniso_U_33
    _atom_site_aniso_U_12
    _atom_site_aniso_U_13
    _atom_site_aniso_U_23
    Br1 0.01624(19) 0.01938(19) 0.01417(16) 0.00186(15) -0.00319(19)
                                                                    -0.00273(19)
    Br2 0.01400(19) 0.0249(2) 0.02058(18) 0.00115(17) -0.0026(2) -0.00051(18)
    O1 0.0241(17) 0.0178(16) 0.0216(15) 0.0040(13) 0.0017(12) 0.0053(11)
    O2 0.0206(17) 0.0167(16) 0.0169(14) -0.0018(12) -0.0004(12) -0.0016(12)
    O3 0.0200(18) 0.026(2) 0.047(2) 0.0031(14) -0.0006(16) 0.0203(16)
    O4 0.0191(17) 0.0190(16) 0.0269(16) -0.0045(13) 0.0007(13) -0.0065(13)
    C1 0.018(2) 0.015(2) 0.0107(18) 0.0009(14) -0.0032(17) 0.0021(18)
    C2 0.023(2) 0.016(2) 0.0162(19) -0.0028(17) 0.0000(17) -0.0040(15)
    C3 0.020(2) 0.016(2) 0.021(2) 0.0056(16) -0.0044(17) 0.0010(16)
    C4 0.017(2) 0.027(3) 0.025(2) 0.0053(16) 0.001(2) -0.002(2)
    C5 0.020(2) 0.027(3) 0.015(2) -0.0058(19) 0.0001(17) 0.0050(18)
    C6 0.023(2) 0.017(2) 0.018(2) -0.0011(17) 0.0024(18) 0.0005(17)
    C7 0.024(2) 0.018(2) 0.0094(16) 0.0007(16) 0.0012(18) 0.0010(19)
    C8 0.015(2) 0.015(2) 0.0140(16) 0.0032(16) 0.0006(15) -0.0054(16)
    C9 0.016(2) 0.013(2) 0.0155(18) 0.0025(17) -0.0016(16) -0.0046(15)
    C10 0.011(2) 0.014(2) 0.0168(19) -0.0004(15) -0.0006(15) 0.0013(16)
    C11 0.0124(18) 0.018(2) 0.019(2) -0.0006(15) -0.0032(19) 0.0013(18)
    C12 0.022(2) 0.021(2) 0.0079(17) 0.0013(17) -0.0003(16) -0.0039(17)
    C13 0.020(2) 0.016(2) 0.021(2) -0.0026(16) 0.0036(17) -0.0006(16)
    C14 0.018(2) 0.015(2) 0.021(2) -0.0008(17) -0.0016(17) -0.0037(16)
    C15 0.016(2) 0.016(2) 0.0138(18) 0.0020(16) -0.0038(16) -0.0024(16)
    C16 0.018(2) 0.017(2) 0.0153(19) 0.0037(17) -0.0010(17) 0.0029(17)
    C17 0.016(2) 0.021(2) 0.0158(19) 0.0024(17) -0.0009(17) 0.0000(17)
    C18 0.014(2) 0.017(2) 0.028(3) -0.0018(18) 0.000(2) 0.0058(18)
    C19 0.024(3) 0.026(3) 0.026(2) 0.006(2) 0.007(2) 0.006(2)
    C20 0.038(3) 0.029(3) 0.014(2) 0.002(2) -0.0012(19) 0.0036(18)
    C21 0.026(2) 0.017(2) 0.021(2) 0.0014(17) -0.0040(18) -0.0013(17)
    C22 0.010(2) 0.019(2) 0.0186(19) 0.0059(17) -0.0013(16) -0.0006(17)
    C23 0.008(2) 0.021(2) 0.0192(19) 0.0036(16) -0.0002(16) 0.0040(16)
    C24 0.020(2) 0.020(2) 0.016(2) 0.0006(16) 0.000(2) 0.0043(18)
    C25 0.018(2) 0.0157(19) 0.0155(18) 0.0032(17) 0.004(2) -0.0018(17)
    C26 0.024(2) 0.012(2) 0.017(2) -0.0009(17) 0.0009(18) -0.0021(16)
    C27 0.022(2) 0.013(2) 0.0164(19) 0.0042(16) 0.0014(17) -0.0012(15)
    C28 0.016(2) 0.023(2) 0.019(2) 0.0013(17) 0.0012(17) -0.0073(18)
    C29 0.021(2) 0.018(2) 0.0180(17) -0.0010(16) 0.003(2) 0.0013(19)
    C30 0.018(2) 0.017(2) 0.020(2) 0.0005(16) 0.0001(16) 0.0003(16)
loop_
    _geom_bond_atom_site_label_1
    _geom_bond_atom_site_label_2
    _geom_bond_site_symmetry_2
    _geom_bond_distance
    _geom_bond_publ_flag
    Br1 C8 . 1.948(4) ?
    Br2 C23 . 1.947(4) ?
    O1 C7 . 1.209(5) ?
    O2 C9 . 1.209(5) ?
    O3 C24 . 1.207(5) ?
    O4 C22 . 1.204(5) ?
    C1 C2 . 1.390(6) ?
    C1 C6 . 1.391(6) ?
    C1 C7 . 1.489(6) ?
    C2 C3 . 1.389(6) ?
    C2 H2 . 0.9500 ?
    C3 C4 . 1.369(6) ?
    C3 H3 . 0.9500 ?
    C4 C5 . 1.393(6) ?
    C4 H4 . 0.9500 ?
    C5 C6 . 1.389(6) ?
    C5 H5 . 0.9500 ?
    C6 H6 . 0.9500 ?
    C7 C8 . 1.544(6) ?
    C8 C9 . 1.538(5) ?
    C8 H8 . 1.0000 ?
    C9 C10 . 1.487(6) ?
    C10 C15 . 1.391(6) ?
    C10 C11 . 1.405(6) ?
    C11 C12 . 1.377(6) ?
    C11 H11 . 0.9500 ?
    C12 C13 . 1.390(6) ?
    C12 H12 . 0.9500 ?
    C13 C14 . 1.384(6) ?
    C13 H13 . 0.9500 ?
    C14 C15 . 1.389(6) ?
    C14 H14 . 0.9500 ?
    C15 H15 . 0.9500 ?
    C16 C17 . 1.388(6) ?
    C16 C21 . 1.398(6) ?
    C16 C22 . 1.491(6) ?
    C17 C18 . 1.387(6) ?
    C17 H17 . 0.9500 ?
    C18 C19 . 1.369(6) ?
    C18 H18 . 0.9500 ?
    C19 C20 . 1.399(7) ?
    C19 H19 . 0.9500 ?
    C20 C21 . 1.386(6) ?
    C20 H20 . 0.9500 ?
    C21 H21 . 0.9500 ?
    C22 C23 . 1.545(6) ?
    C23 C24 . 1.518(6) ?
    C23 H23 . 1.0000 ?
    C24 C25 . 1.498(6) ?
    C25 C30 . 1.370(6) ?
    C25 C26 . 1.400(6) ?
    C26 C27 . 1.389(6) ?
    C26 H26 . 0.9500 ?
    C27 C28 . 1.393(6) ?
    C27 H27 . 0.9500 ?
    C28 C29 . 1.390(6) ?
    C28 H28 . 0.9500 ?
    C29 C30 . 1.379(6) ?
    C29 H29 . 0.9500 ?
    C30 H30 . 0.9500 ?
loop_
    _geom_angle_atom_site_label_1
    _geom_angle_atom_site_label_2
    _geom_angle_atom_site_label_3
    _geom_angle_site_symmetry_1
    _geom_angle_site_symmetry_3
    _geom_angle
    _geom_angle_publ_flag
    C2 C1 C6 . . 119.6(4) ?
    C2 C1 C7 . . 122.7(4) ?
    C6 C1 C7 . . 117.7(3) ?
    C3 C2 C1 . . 119.7(4) ?
    C3 C2 H2 . . 120.2 ?
    C1 C2 H2 . . 120.2 ?
    C4 C3 C2 . . 121.0(4) ?
    C4 C3 H3 . . 119.5 ?
    C2 C3 H3 . . 119.5 ?
    C3 C4 C5 . . 119.7(4) ?
    C3 C4 H4 . . 120.2 ?
    C5 C4 H4 . . 120.2 ?
    C6 C5 C4 . . 120.0(4) ?
    C6 C5 H5 . . 120.0 ?
    C4 C5 H5 . . 120.0 ?
    C5 C6 C1 . . 120.0(4) ?
    C5 C6 H6 . . 120.0 ?
    C1 C6 H6 . . 120.0 ?
    O1 C7 C1 . . 121.6(4) ?
    O1 C7 C8 . . 120.8(4) ?
    C1 C7 C8 . . 117.6(3) ?
    C9 C8 C7 . . 109.2(3) ?
    C9 C8 Br1 . . 108.2(3) ?
    C7 C8 Br1 . . 109.6(3) ?
    C9 C8 H8 . . 110.0 ?
    C7 C8 H8 . . 110.0 ?
    Br1 C8 H8 . . 110.0 ?
    O2 C9 C10 . . 121.3(4) ?
    O2 C9 C8 . . 118.4(4) ?
    C10 C9 C8 . . 120.3(3) ?
    C15 C10 C11 . . 119.5(4) ?
    C15 C10 C9 . . 122.8(4) ?
    C11 C10 C9 . . 117.7(3) ?
    C12 C11 C10 . . 120.1(4) ?
    C12 C11 H11 . . 120.0 ?
    C10 C11 H11 . . 120.0 ?
    C11 C12 C13 . . 120.4(4) ?
    C11 C12 H12 . . 119.8 ?
    C13 C12 H12 . . 119.8 ?
    C14 C13 C12 . . 119.6(4) ?
    C14 C13 H13 . . 120.2 ?
    C12 C13 H13 . . 120.2 ?
    C13 C14 C15 . . 120.8(4) ?
    C13 C14 H14 . . 119.6 ?
    C15 C14 H14 . . 119.6 ?
    C14 C15 C10 . . 119.6(4) ?
    C14 C15 H15 . . 120.2 ?
    C10 C15 H15 . . 120.2 ?
    C17 C16 C21 . . 120.3(4) ?
    C17 C16 C22 . . 123.0(4) ?
    C21 C16 C22 . . 116.7(4) ?
    C18 C17 C16 . . 119.3(4) ?
    C18 C17 H17 . . 120.4 ?
    C16 C17 H17 . . 120.4 ?
    C19 C18 C17 . . 120.7(5) ?
    C19 C18 H18 . . 119.7 ?
    C17 C18 H18 . . 119.7 ?
    C18 C19 C20 . . 120.7(5) ?
    C18 C19 H19 . . 119.6 ?
    C20 C19 H19 . . 119.6 ?
    C21 C20 C19 . . 119.0(4) ?
    C21 C20 H20 . . 120.5 ?
    C19 C20 H20 . . 120.5 ?
    C20 C21 C16 . . 120.0(4) ?
    C20 C21 H21 . . 120.0 ?
    C16 C21 H21 . . 120.0 ?
    O4 C22 C16 . . 121.9(4) ?
    O4 C22 C23 . . 117.5(4) ?
    C16 C22 C23 . . 120.5(4) ?
    C24 C23 C22 . . 108.4(3) ?
    C24 C23 Br2 . . 111.3(3) ?
    C22 C23 Br2 . . 105.9(3) ?
    C24 C23 H23 . . 110.4 ?
    C22 C23 H23 . . 110.4 ?
    Br2 C23 H23 . . 110.4 ?
    O3 C24 C25 . . 120.7(4) ?
    O3 C24 C23 . . 122.0(4) ?
    C25 C24 C23 . . 117.2(3) ?
    C30 C25 C26 . . 119.3(4) ?
    C30 C25 C24 . . 118.8(4) ?
    C26 C25 C24 . . 121.8(4) ?
    C27 C26 C25 . . 120.4(4) ?
    C27 C26 H26 . . 119.8 ?
    C25 C26 H26 . . 119.8 ?
    C26 C27 C28 . . 119.4(4) ?
    C26 C27 H27 . . 120.3 ?
    C28 C27 H27 . . 120.3 ?
    C29 C28 C27 . . 119.9(4) ?
    C29 C28 H28 . . 120.1 ?
    C27 C28 H28 . . 120.1 ?
    C30 C29 C28 . . 119.9(4) ?
    C30 C29 H29 . . 120.0 ?
    C28 C29 H29 . . 120.0 ?
    C25 C30 C29 . . 121.1(4) ?
    C25 C30 H30 . . 119.4 ?
    C29 C30 H30 . . 119.4 ?
loop_
    _geom_torsion_atom_site_label_1
    _geom_torsion_atom_site_label_2
    _geom_torsion_atom_site_label_3
    _geom_torsion_atom_site_label_4
    _geom_torsion_site_symmetry_1
    _geom_torsion_site_symmetry_2
    _geom_torsion_site_symmetry_3
    _geom_torsion_site_symmetry_4
    _geom_torsion
    _geom_torsion_publ_flag
    C6 C1 C2 C3 . . . . -3.2(6) ?
    C7 C1 C2 C3 . . . . 175.0(4) ?
    C1 C2 C3 C4 . . . . 2.2(6) ?
    C2 C3 C4 C5 . . . . 0.1(7) ?
    C3 C4 C5 C6 . . . . -1.3(7) ?
    C4 C5 C6 C1 . . . . 0.3(6) ?
    C2 C1 C6 C5 . . . . 1.9(6) ?
    C7 C1 C6 C5 . . . . -176.4(4) ?
    C2 C1 C7 O1 . . . . -172.5(4) ?
    C6 C1 C7 O1 . . . . 5.7(6) ?
    C2 C1 C7 C8 . . . . 6.3(6) ?
    C6 C1 C7 C8 . . . . -175.4(4) ?
    O1 C7 C8 C9 . . . . 101.3(5) ?
    C1 C7 C8 C9 . . . . -77.6(5) ?
    O1 C7 C8 Br1 . . . . -17.1(5) ?
    C1 C7 C8 Br1 . . . . 164.1(3) ?
    C7 C8 C9 O2 . . . . -6.1(5) ?
    Br1 C8 C9 O2 . . . . 113.1(4) ?
    C7 C8 C9 C10 . . . . 175.3(3) ?
    Br1 C8 C9 C10 . . . . -65.5(4) ?
    O2 C9 C10 C15 . . . . 168.2(4) ?
    C8 C9 C10 C15 . . . . -13.3(6) ?
    O2 C9 C10 C11 . . . . -10.7(6) ?
    C8 C9 C10 C11 . . . . 167.9(4) ?
    C15 C10 C11 C12 . . . . -1.2(6) ?
    C9 C10 C11 C12 . . . . 177.8(4) ?
    C10 C11 C12 C13 . . . . 0.6(7) ?
    C11 C12 C13 C14 . . . . 0.2(7) ?
    C12 C13 C14 C15 . . . . -0.3(7) ?
    C13 C14 C15 C10 . . . . -0.3(6) ?
    C11 C10 C15 C14 . . . . 1.0(6) ?
    C9 C10 C15 C14 . . . . -177.9(4) ?
    C21 C16 C17 C18 . . . . -1.4(7) ?
    C22 C16 C17 C18 . . . . 179.5(4) ?
    C16 C17 C18 C19 . . . . 1.7(8) ?
    C17 C18 C19 C20 . . . . -1.5(9) ?
    C18 C19 C20 C21 . . . . 1.1(8) ?
    C19 C20 C21 C16 . . . . -0.8(7) ?
    C17 C16 C21 C20 . . . . 1.0(7) ?
    C22 C16 C21 C20 . . . . -179.9(4) ?
    C17 C16 C22 O4 . . . . -173.4(4) ?
    C21 C16 C22 O4 . . . . 7.5(6) ?
    C17 C16 C22 C23 . . . . 7.3(6) ?
    C21 C16 C22 C23 . . . . -171.9(4) ?
    O4 C22 C23 C24 . . . . 15.6(5) ?
    C16 C22 C23 C24 . . . . -165.0(4) ?
    O4 C22 C23 Br2 . . . . -103.9(4) ?
    C16 C22 C23 Br2 . . . . 75.4(4) ?
    C22 C23 C24 O3 . . . . -107.7(5) ?
    Br2 C23 C24 O3 . . . . 8.4(6) ?
    C22 C23 C24 C25 . . . . 68.5(5) ?
    Br2 C23 C24 C25 . . . . -175.4(3) ?
    O3 C24 C25 C30 . . . . 5.6(7) ?
    C23 C24 C25 C30 . . . . -170.6(4) ?
    O3 C24 C25 C26 . . . . -178.3(4) ?
    C23 C24 C25 C26 . . . . 5.5(6) ?
    C30 C25 C26 C27 . . . . 1.2(6) ?
    C24 C25 C26 C27 . . . . -174.9(4) ?
    C25 C26 C27 C28 . . . . 0.2(6) ?
    C26 C27 C28 C29 . . . . -2.1(6) ?
    C27 C28 C29 C30 . . . . 2.6(7) ?
    C26 C25 C30 C29 . . . . -0.7(7) ?
    C24 C25 C30 C29 . . . . 175.5(4) ?
    C28 C29 C30 C25 . . . . -1.2(7) ?
