# Supplementary material for: 2-Bromo-1,3-diphenyl­propan-1,3-dione
Source: Acta Crystallogr Sect E Struct Rep Online. 2008 Nov 26;64(Pt 12):o2439. doi: 10.1107/S1600536808038646 (PMC2959886; doi:10.1107/S1600536808038646)
Supplement: Supplementary file 2 [file e-64-o2439-Isup2.hkl]

# 
# h,k,l, Fc-squared, Fo-squared, sigma(Fo-squared) and status flag 
# 
data_I
_shelx_title '  Pca21' 
_shelx_refln_list_code          4 
_shelx_F_calc_maximum      429.10 
_exptl_crystal_F_000      1216.00 
_reflns_d_resolution_high  0.7693 
 
loop_ 
 _symmetry_equiv_pos_as_xyz 
 'x, y, z' 
 '-x, -y, z+1/2' 
 'x+1/2, -y, z' 
 '-x+1/2, y, z+1/2' 
 
_cell_length_a    28.0680 
_cell_length_b     5.6508 
_cell_length_c    15.3741 
_cell_angle_alpha  90.000 
_cell_angle_beta   90.000 
_cell_angle_gamma  90.000 
 
_shelx_F_squared_multiplier     1.000 
 
loop_ 
 _refln_index_h 
 _refln_index_k 
 _refln_index_l 
 _refln_F_squared_calc 
 _refln_F_squared_meas 
 _refln_F_squared_sigma 
 _refln_observed_status 
   2   0 -19     1186.70     1046.89    130.71 o 
   4   0 -19     1638.25     1700.31    148.14 o 
   6   0 -19       88.87      254.59    114.78 o 
   8   0 -19       44.33       69.70    106.40 o 
  10   0 -19     1833.96     1677.09    203.11 o 
   1   1 -19      327.51      312.71     80.99 o 
   2   1 -19     1169.32     1154.47     95.06 o 
   3   1 -19      610.22      643.20     86.53 o 
   4   1 -19       20.03       40.11     76.07 o 
   5   1 -19      709.66      897.77    111.48 o 
   6   1 -19       67.03      110.69     78.21 o 
   7   1 -19       34.01      106.67     76.61 o 
   8   1 -19      757.24      500.71     92.03 o 
   9   1 -19      714.67      816.94     92.37 o 
  10   1 -19       48.90      105.38     77.96 o 
   1   2 -19     1398.05     1389.74    100.84 o 
   2   2 -19      230.84      392.71     83.23 o 
   3   2 -19     1197.95     1279.61    100.05 o 
   4   2 -19      597.01      665.24     99.39 o 
   5   2 -19      210.01      231.62     82.89 o 
   0   0 -18     5067.48     4773.48    297.08 o 
   2   0 -18     1231.18     1540.37    137.65 o 
   4   0 -18     2363.21     2241.22    154.08 o 
   6   0 -18     1725.27     1389.47    152.81 o 
   8   0 -18     3113.56     3081.17    173.93 o 
  10   0 -18     2323.18     2218.95    321.19 o 
  12   0 -18      147.59       81.58    107.51 o 
  14   0 -18      735.03      775.27    153.40 o 
   0   1 -18     1103.12     1061.34    124.89 o 
   1   1 -18     1994.47     1879.17    130.06 o 
   2   1 -18       75.17      118.84     72.09 o 
   3   1 -18     2281.57     2181.57    108.52 o 
   4   1 -18      126.71      357.99     75.33 o 
   5   1 -18     2851.34     2636.81    116.57 o 
   6   1 -18       27.70      221.00     74.45 o 
   7   1 -18      622.17      698.93     83.54 o 
   8   1 -18      192.62      254.95     75.98 o 
   9   1 -18     2106.17     2119.16    126.29 o 
  10   1 -18      699.90      601.48     81.11 o 
  11   1 -18     1419.66     1412.67     98.45 o 
  12   1 -18      152.05      114.29     76.73 o 
  13   1 -18      818.23      702.55     86.16 o 
  14   1 -18      356.10      258.16     82.09 o 
  15   1 -18      382.72      434.10    102.08 o 
   0   2 -18      880.64     1188.66    129.52 o 
   1   2 -18     1197.55     1323.80     95.01 o 
   2   2 -18     1055.23     1082.71     91.73 o 
   3   2 -18      701.69      760.61     85.78 o 
   4   2 -18      515.50      616.91     82.61 o 
   5   2 -18     1060.72     1066.33     92.08 o 
   6   2 -18      935.51     1028.89    145.91 o 
   7   2 -18      191.65      417.81     79.84 o 
   8   2 -18     1165.97     1122.84     98.11 o 
   9   2 -18      749.64      612.87     83.88 o 
  10   2 -18      229.59      288.21     80.74 o 
  11   2 -18      411.17      423.58     84.35 o 
  12   2 -18      386.69      350.30     94.55 o 
   0   3 -18     2907.78     2774.09    243.89 o 
   1   3 -18      402.56      567.88     85.04 o 
   2   3 -18     1050.81     1029.37     92.96 o 
   3   3 -18      629.48      680.87     87.13 o 
   4   3 -18      834.16      959.42     92.22 o 
   5   3 -18      786.12      912.27     90.56 o 
   2   0 -17      536.01      384.96    101.03 o 
   4   0 -17      265.25      238.64     98.16 o 
   6   0 -17     3798.78     3540.72    177.00 o 
   8   0 -17     6410.63     5524.61    311.96 o 
  10   0 -17      196.86      123.66    176.42 o 
  12   0 -17        2.80      -36.54     93.79 o 
  14   0 -17     2037.77     1850.88    147.20 o 
  16   0 -17     3505.55     3183.55    184.10 o 
  18   0 -17     3952.62     3817.61    203.18 o 
   1   1 -17      489.54      543.95     75.49 o 
   2   1 -17      410.65      361.49     71.10 o 
   3   1 -17      302.97      277.57     71.07 o 
   4   1 -17      381.21      326.07     71.34 o 
   5   1 -17      271.59      222.87    100.80 o 
   6   1 -17       95.83      177.13     79.69 o 
   7   1 -17     4628.53     4048.14    154.01 o 
   8   1 -17      336.45      395.53    134.16 o 
   9   1 -17     1734.64     1588.76    114.20 o 
  10   1 -17      365.95      373.04     74.31 o 
  11   1 -17      125.76      119.34     69.63 o 
  12   1 -17     1265.84     1181.40     91.11 o 
  13   1 -17      699.60      654.55     81.66 o 
  14   1 -17       44.20       -8.92     69.15 o 
  15   1 -17     2082.74     1887.25    107.92 o 
  16   1 -17      192.02      224.82     98.65 o 
  17   1 -17     2050.44     1628.23    116.51 o 
  18   1 -17       11.84       88.36     79.51 o 
   1   2 -17      213.48      108.43     69.31 o 
   2   2 -17      237.62      287.59     72.43 o 
   3   2 -17      648.78      702.36     80.36 o 
   4   2 -17      264.03      128.23     70.00 o 
   5   2 -17      140.97       38.83     68.18 o 
   6   2 -17     1125.31      995.77     86.19 o 
   7   2 -17      882.14     1014.49     86.45 o 
   8   2 -17     1002.58      991.38     85.36 o 
   9   2 -17      138.49      299.26     72.51 o 
  10   2 -17      896.44      874.76     84.77 o 
  11   2 -17     2740.77     2564.88    129.74 o 
  12   2 -17     1008.45     1077.78    104.00 o 
  13   2 -17     2205.79     1959.79    106.54 o 
  14   2 -17      935.03      922.19     89.92 o 
  15   2 -17       46.42       35.69     72.84 o 
  16   2 -17     1200.04     1092.98     96.58 o 
   1   3 -17      690.10      804.52     84.56 o 
   2   3 -17      769.70      844.55     84.27 o 
   3   3 -17     1154.05     1115.33     89.31 o 
   4   3 -17      278.59      264.61     86.53 o 
   5   3 -17      282.33      313.43     77.39 o 
   6   3 -17      179.54      340.58     76.05 o 
   7   3 -17       55.48      182.78     73.76 o 
   8   3 -17       64.40       74.27     72.67 o 
   9   3 -17      109.46       34.94     83.61 o 
  10   3 -17      694.62      634.95     83.34 o 
  11   3 -17      995.09      993.53     89.01 o 
  12   3 -17     2236.98     2209.32    209.04 o 
   2   0 -16     3796.65     3518.49    241.11 o 
   4   0 -16     1937.09     1735.24    128.44 o 
   6   0 -16     1620.52     1589.01    156.38 o 
   8   0 -16     3556.77     3141.48    421.01 o 
  10   0 -16     3233.94     3097.96    164.38 o 
  12   0 -16     1365.81     1310.43    121.26 o 
  14   0 -16     1804.84     1603.71    134.45 o 
  16   0 -16      744.20      608.22    115.90 o 
  18   0 -16     2746.66     2365.14    336.67 o 
  20   0 -16     1447.73     1782.07    227.82 o 
   0   1 -16     2114.12     2506.90    146.15 o 
   1   1 -16     3988.91     3804.18    124.53 o 
   2   1 -16      356.54      488.71     81.99 o 
   3   1 -16     1762.09     1754.50     90.68 o 
   4   1 -16      966.59     1023.69     78.77 o 
   5   1 -16     1945.68     2050.62     96.49 o 
   6   1 -16      996.22      963.14     77.52 o 
   7   1 -16     1712.05     1717.58     91.19 o 
   8   1 -16      908.70      838.65     76.26 o 
   9   1 -16     2037.66     1950.59    134.54 o 
  10   1 -16      471.80      423.60     69.67 o 
  11   1 -16      377.04      311.64     69.63 o 
  12   1 -16       26.60       18.37     64.64 o 
  13   1 -16     1892.55     1726.64    172.58 o 
  14   1 -16      214.92      215.08     77.97 o 
  15   1 -16      590.88      535.62     79.24 o 
  16   1 -16        9.49     -103.47     68.98 o 
  17   1 -16       20.17       14.83     71.58 o 
  18   1 -16      333.90      265.04     80.09 o 
  19   1 -16     1136.12     1213.17    113.91 o 
  20   1 -16      329.90      474.95     99.96 o 
  21   1 -16      154.34       16.95    126.19 o 
   0   2 -16     1970.34     1935.41    134.96 o 
   1   2 -16     2540.29     2771.42    110.04 o 
   2   2 -16     1389.62     1466.89    151.30 o 
   3   2 -16      958.03     1068.00     92.39 o 
   4   2 -16     2082.89     2103.08     98.00 o 
   5   2 -16     2886.13     2811.19    123.55 o 
   6   2 -16     1108.36     1130.33     82.94 o 
   7   2 -16      318.68      298.22     68.18 o 
   8   2 -16      604.74      611.84     74.13 o 
   9   2 -16     1128.02      958.19     81.94 o 
  10   2 -16     1133.94     1020.64    106.53 o 
  11   2 -16      402.98      469.92    114.49 o 
  12   2 -16      310.40      203.05     69.66 o 
  13   2 -16     1288.56     1063.55     85.55 o 
  14   2 -16      252.29      246.40     72.40 o 
  15   2 -16     1331.74     1203.96    133.28 o 
  16   2 -16      290.39      158.07     75.44 o 
  17   2 -16       35.47      -18.80     82.83 o 
  18   2 -16       26.91       13.96     85.13 o 
  19   2 -16      734.12      993.08    108.75 o 
   0   3 -16     2907.95     2901.73    161.02 o 
   1   3 -16     1331.21     1583.90     92.41 o 
   2   3 -16     1079.48     1072.11     83.34 o 
   3   3 -16      738.07      867.46     80.32 o 
   4   3 -16      806.45      966.98     81.98 o 
   5   3 -16     3155.64     2994.81    115.84 o 
   6   3 -16     1674.29     1658.58    121.96 o 
   7   3 -16      904.62      976.71     91.46 o 
   8   3 -16      588.01      711.83     79.08 o 
   9   3 -16     1092.40      922.14     82.99 o 
  10   3 -16      657.32      686.98     79.53 o 
  11   3 -16      404.48      405.60     76.27 o 
  12   3 -16      179.80      104.93     87.04 o 
  13   3 -16      133.43      162.78     91.28 o 
  14   3 -16      301.49      236.72    115.77 o 
  15   3 -16      171.38      127.21    159.16 o 
  16   3 -16       13.41      -65.88    158.16 o 
   0   4 -16     1124.53     1012.88    179.40 o 
   1   4 -16      698.81      655.41     94.55 o 
   2   4 -16      334.26      423.91     89.76 o 
   3   4 -16     1562.02     1524.12    135.77 o 
   4   4 -16      917.87     1078.77    163.42 o 
   5   4 -16     1037.01      777.63    119.48 o 
   6   4 -16      453.24      594.35    116.59 o 
   7   4 -16     1094.71     1059.37    126.66 o 
   8   4 -16      717.97      889.81    207.78 o 
   9   4 -16      413.21      415.68    116.05 o 
   2   0 -15     3758.53     3753.96    168.03 o 
   4   0 -15     2926.49     2719.24    143.90 o 
   6   0 -15      138.55      230.59     83.77 o 
   8   0 -15      289.43      324.92     87.55 o 
  10   0 -15     2832.40     2516.12    168.28 o 
  12   0 -15     4791.82     4031.76    179.44 o 
  14   0 -15     2686.34     2302.79    145.41 o 
  16   0 -15      597.98      547.75    134.85 o 
  18   0 -15      748.50      695.94    114.96 o 
  20   0 -15     6436.99     6286.65    365.74 o 
  22   0 -15     2964.41     3013.04    277.43 o 
  24   0 -15      286.44      186.54    197.46 o 
   1   1 -15     1559.54     1488.54     82.24 o 
   2   1 -15      496.38      464.38     63.97 o 
   3   1 -15     2255.73     2239.51     94.71 o 
   4   1 -15       87.99       77.71     57.09 o 
   5   1 -15      128.87      101.41     58.19 o 
   6   1 -15     1332.20     1236.47     82.87 o 
   7   1 -15       46.13       67.31     57.22 o 
   8   1 -15     1708.15     1795.20     96.96 o 
   9   1 -15      561.81      571.66     68.03 o 
  10   1 -15      117.43      101.53     59.57 o 
  11   1 -15     5288.60     4530.63    192.21 o 
  12   1 -15      532.19      608.37     69.88 o 
  13   1 -15     4674.28     4049.52    129.05 o 
  14   1 -15      283.75      240.23     66.89 o 
  15   1 -15      618.93      609.23     91.74 o 
  16   1 -15     1619.70     1366.53     90.55 o 
  17   1 -15      260.61      363.75     78.37 o 
  18   1 -15     1037.28     1190.35    105.59 o 
  19   1 -15     1605.80     1565.20    115.90 o 
  20   1 -15       14.26       68.76    289.44 o 
  21   1 -15     4803.42     4309.78    222.24 o 
  22   1 -15      237.87      367.97    134.43 o 
  23   1 -15     1243.89     1089.34    336.37 o 
   1   2 -15     1197.54     1160.51     86.47 o 
   2   2 -15      229.29      301.99     77.15 o 
   3   2 -15      709.66      756.75     71.07 o 
   4   2 -15      508.65      397.19     65.05 o 
   5   2 -15       87.10       93.16     59.28 o 
   6   2 -15      764.28      742.92     71.15 o 
   7   2 -15     3069.73     2986.77    109.20 o 
   8   2 -15     1198.51     1182.21     80.22 o 
   9   2 -15      739.06      804.89     73.28 o 
  10   2 -15      786.96      802.39     73.83 o 
  11   2 -15      323.94      354.58     67.01 o 
  12   2 -15     2359.15     2013.78    108.01 o 
  13   2 -15      149.82      234.30     67.12 o 
  14   2 -15     1832.88     1666.92    109.33 o 
  15   2 -15      817.23      837.89    112.21 o 
  16   2 -15     1470.18     1442.65    105.04 o 
  17   2 -15     2525.49     2674.59    215.75 o 
  18   2 -15      935.45      918.06    100.58 o 
  19   2 -15      279.94      111.97     84.59 o 
  20   2 -15      854.56      827.01    154.10 o 
  21   2 -15      761.67      623.53    138.43 o 
   1   3 -15      801.65      783.22     73.78 o 
   2   3 -15     2295.08     2297.27    103.98 o 
   3   3 -15       86.56       65.25     62.01 o 
   4   3 -15      221.90      392.45     67.39 o 
   5   3 -15     1225.44     1103.44     79.53 o 
   6   3 -15     2606.11     2598.63    104.98 o 
   7   3 -15     1188.84     1271.05    107.41 o 
   8   3 -15     1485.80     1467.71     87.25 o 
   9   3 -15      488.28      579.40     72.48 o 
  10   3 -15       80.80      137.22     64.90 o 
  11   3 -15      324.30      367.92     70.78 o 
  12   3 -15      248.47      286.72     69.60 o 
  13   3 -15      718.16      822.84    119.69 o 
  14   3 -15      840.21      716.23    121.23 o 
  15   3 -15     1409.27     1537.36    403.25 o 
  16   3 -15     3412.97     3277.97    264.93 o 
  17   3 -15     2154.24     2271.84    240.72 o 
  18   3 -15     2049.42     1970.99    236.35 o 
   1   4 -15       51.77       84.03     76.96 o 
   2   4 -15      696.34      649.62     88.72 o 
   3   4 -15       61.45       87.79     77.72 o 
   4   4 -15      109.57      108.62     96.05 o 
   5   4 -15      440.81      326.36    122.74 o 
   6   4 -15      859.80      895.39    116.16 o 
   7   4 -15      439.71      417.28    154.69 o 
   8   4 -15     1458.55     1416.42    132.55 o 
   9   4 -15      100.61       82.36    141.49 o 
  10   4 -15      283.93       88.11    143.48 o 
  11   4 -15       30.95      -43.26    144.87 o 
  12   4 -15      177.84       50.60    148.04 o 
  13   4 -15      149.63      -71.84    152.01 o 
   0   0 -14     5896.67     5660.34    291.12 o 
   2   0 -14     2665.89     2726.00    138.13 o 
   4   0 -14     6082.52     5871.96    209.99 o 
   6   0 -14     6030.97     5496.63    202.41 o 
   8   0 -14     4126.73     3735.97    325.46 o 
  10   0 -14     1327.11     1144.64    112.92 o 
  12   0 -14      705.16      635.82    115.40 o 
  14   0 -14     4564.56     3979.25    176.54 o 
  16   0 -14       55.45       23.00     87.64 o 
  18   0 -14     1512.67     1538.50    197.16 o 
  20   0 -14     1535.79     1650.30    208.57 o 
  22   0 -14      276.85      278.62    179.00 o 
  24   0 -14     2103.87     2029.73    252.43 o 
  26   0 -14     1029.68     1088.09    242.70 o 
   0   1 -14     3349.79     3443.27    155.34 o 
   1   1 -14     2997.06     3055.27    103.81 o 
   2   1 -14      200.05      259.83     56.12 o 
   3   1 -14     3307.16     3280.85    107.83 o 
   4   1 -14      513.13      532.12     79.26 o 
   5   1 -14     4119.16     3844.15    116.58 o 
   6   1 -14      782.56      857.33     66.93 o 
   7   1 -14     2490.57     2420.76    119.16 o 
   8   1 -14     1187.68     1129.22     72.94 o 
   9   1 -14     2212.00     2094.88     90.30 o 
  10   1 -14      730.34      740.46     67.40 o 
  11   1 -14      445.57      491.97     63.06 o 
  12   1 -14       91.05       66.97     57.04 o 
  13   1 -14     1288.68     1220.65     78.40 o 
  14   1 -14     1030.05      966.37     75.42 o 
  15   1 -14      683.26      683.36     72.12 o 
  16   1 -14      690.93      758.81     75.35 o 
  17   1 -14      132.23      116.46     64.79 o 
  18   1 -14     1090.21     1114.71    160.44 o 
  19   1 -14     1591.93     1440.46    108.23 o 
  20   1 -14      288.42      271.62    115.77 o 
  21   1 -14      761.91      760.07    149.73 o 
  22   1 -14      491.00      474.45    132.24 o 
  23   1 -14      455.21      396.33    230.89 o 
  24   1 -14      508.28      521.89    334.39 o 
  25   1 -14      417.21      312.00    202.12 o 
   0   2 -14     4025.27     4205.76    468.83 o 
   1   2 -14     4837.82     5053.86    136.65 o 
   2   2 -14     1927.75     2175.45     90.97 o 
   3   2 -14       24.83      100.94     53.78 o 
   4   2 -14     3896.08     3551.64    113.18 o 
   5   2 -14     1287.64     1182.70     73.67 o 
   6   2 -14     4244.02     3998.75    145.14 o 
   7   2 -14     1184.05     1167.11     74.51 o 
   8   2 -14      992.85     1002.79     72.33 o 
   9   2 -14     1845.08     1683.32     86.35 o 
  10   2 -14      477.64      626.71     66.79 o 
  11   2 -14     1547.43     1368.01     80.29 o 
  12   2 -14      801.64      828.99     72.12 o 
  13   2 -14     1285.49     1202.13     80.36 o 
  14   2 -14      420.19      501.34    122.77 o 
  15   2 -14      682.76      605.89     72.32 o 
  16   2 -14       47.72       -3.68     74.12 o 
  17   2 -14      355.87      206.48     79.79 o 
  18   2 -14      311.75      270.43    105.98 o 
  19   2 -14      788.56      707.14     92.60 o 
  20   2 -14      521.42      471.91    121.53 o 
  21   2 -14      107.02      140.78    118.30 o 
  22   2 -14      252.98       50.44    278.32 o 
  23   2 -14     1177.64     1356.75    310.87 o 
  24   2 -14      554.15      867.48    311.66 o 
   0   3 -14     3146.63     3104.83    207.28 o 
   1   3 -14     1088.67     1133.83     75.26 o 
   2   3 -14      530.22      663.10     67.66 o 
   3   3 -14      749.48      851.59     70.99 o 
   4   3 -14     1677.77     1808.64     86.95 o 
   5   3 -14     1472.62     1541.53    120.48 o 
   6   3 -14     2861.35     2708.84    102.24 o 
   7   3 -14      313.13      456.07     72.50 o 
   8   3 -14     1218.15     1303.69     79.35 o 
   9   3 -14     2074.00     2030.63     94.09 o 
  10   3 -14     1634.97     1731.02     97.49 o 
  11   3 -14      834.69      991.98     76.49 o 
  12   3 -14      266.62      244.83     63.89 o 
  13   3 -14      752.67      685.56     82.93 o 
  14   3 -14     1818.38     1689.04    183.47 o 
  15   3 -14      608.87      581.95    111.68 o 
  16   3 -14      196.65      154.39    157.17 o 
  17   3 -14       52.59      192.69    159.95 o 
  18   3 -14      797.78      869.60    195.07 o 
  19   3 -14      233.35      -39.09    164.71 o 
  20   3 -14      341.37      263.34    184.16 o 
  21   3 -14      212.10      -76.80    187.73 o 
   0   4 -14     2963.00     3019.83    156.55 o 
   1   4 -14     1309.81     1492.36    185.05 o 
   2   4 -14      817.79      888.41     88.16 o 
   3   4 -14     1161.16     1277.55    112.67 o 
   4   4 -14      887.35      985.88    109.97 o 
   5   4 -14     1064.19     1044.64    112.79 o 
   6   4 -14      335.30      305.18     95.18 o 
   7   4 -14     1158.99     1065.19    116.29 o 
   8   4 -14     1423.55     1475.70    136.23 o 
   9   4 -14     1104.75     1170.05    168.28 o 
  10   4 -14     1150.39     1115.88    168.48 o 
  11   4 -14      487.65      603.88    153.80 o 
  12   4 -14      132.23      138.72    144.27 o 
  13   4 -14       95.72       23.42    142.88 o 
  14   4 -14      823.65      437.98    162.93 o 
  15   4 -14      118.24      -60.73    152.01 o 
  16   4 -14      233.19      335.18    175.83 o 
   2   0 -13     1455.17     1637.86    144.47 o 
   4   0 -13      887.51      925.19    248.16 o 
   6   0 -13     9007.38     8104.69    257.00 o 
   8   0 -13    14382.25    13195.93    448.69 o 
  10   0 -13      578.92      519.53    123.63 o 
  12   0 -13      461.81      477.48    170.96 o 
  14   0 -13     2251.99     1915.13    124.77 o 
  16   0 -13     6554.24     5859.73    219.10 o 
  18   0 -13     3866.20     3232.14    185.35 o 
  20   0 -13      798.32      532.24    165.31 o 
  22   0 -13      640.33      464.77    176.02 o 
  24   0 -13     1222.70     1407.00    225.24 o 
  26   0 -13     3803.11     3276.18    299.66 o 
   1   1 -13      299.00      374.72     89.75 o 
   2   1 -13     1114.69     1193.36    103.98 o 
   3   1 -13      112.15       55.42     48.16 o 
   4   1 -13       16.63       -5.33     46.26 o 
   5   1 -13      873.15      786.85     61.41 o 
   6   1 -13      516.97      550.94     57.50 o 
   7   1 -13     7931.05     7555.53    173.14 o 
   8   1 -13      765.10      853.39     63.32 o 
   9   1 -13     5819.53     5522.09    141.10 o 
  10   1 -13      161.02      143.22     52.04 o 
  11   1 -13     1680.51     1622.41     79.85 o 
  12   1 -13     1448.16     1324.07     74.90 o 
  13   1 -13     1501.32     1385.39     96.22 o 
  14   1 -13        0.76       55.55     55.25 o 
  15   1 -13     5773.78     5116.02    185.73 o 
  16   1 -13      531.98      589.90     81.32 o 
  17   1 -13     4135.60     3568.24    120.85 o 
  18   1 -13      375.22      330.66     84.88 o 
  19   1 -13     2712.39     2575.22    160.92 o 
  20   1 -13     1432.37     1270.45    135.82 o 
  21   1 -13     1463.82     1574.73    146.92 o 
  22   1 -13      905.18      721.12    134.85 o 
  23   1 -13     1482.91     1095.58    147.39 o 
  24   1 -13      126.03      130.50    129.03 o 
  25   1 -13     2356.63     2465.92    188.93 o 
  26   1 -13      561.64      563.39    157.57 o 
  27   1 -13     1664.66     1366.57    176.30 o 
   1   2 -13     2501.29     2511.71     91.37 o 
   2   2 -13      647.63      640.75     59.63 o 
   3   2 -13     1517.66     1535.55     77.48 o 
   4   2 -13      529.85      572.05     58.61 o 
   5   2 -13       66.24       25.46     55.72 o 
   6   2 -13     1441.99     1383.44     73.78 o 
   7   2 -13     2350.48     2248.77     88.79 o 
   8   2 -13     1225.70     1139.78     69.34 o 
   9   2 -13      451.35      437.97     66.97 o 
  10   2 -13      525.84      532.29     68.06 o 
  11   2 -13     5333.99     4771.07    158.28 o 
  12   2 -13      867.29      881.00     84.99 o 
  13   2 -13     2453.62     2450.37     96.28 o 
  14   2 -13      902.66      985.26     74.61 o 
  15   2 -13      226.51      218.80     62.18 o 
  16   2 -13     1857.01     1862.13    104.71 o 
  17   2 -13      521.24      496.61     80.16 o 
  18   2 -13     1718.99     1716.88    106.36 o 
  19   2 -13      487.35      553.12    113.03 o 
  20   2 -13      669.69      812.19    125.35 o 
  21   2 -13     4707.32     4382.98    214.60 o 
  22   2 -13      758.05      872.38    135.93 o 
  23   2 -13      812.63      915.50    248.95 o 
  24   2 -13     1379.25     1225.37    155.51 o 
  25   2 -13      701.96      633.04    144.70 o 
   1   3 -13     1159.90     1177.44     71.48 o 
   2   3 -13      633.73      947.13     95.71 o 
   3   3 -13     1840.77     1890.09     83.70 o 
   4   3 -13     2030.58     2168.28    104.72 o 
   5   3 -13      321.65      268.88     81.83 o 
   6   3 -13      513.24      472.90     60.40 o 
   7   3 -13      109.90      133.93     54.62 o 
   8   3 -13       17.33       -4.66     51.85 o 
   9   3 -13       46.40       79.15     59.81 o 
  10   3 -13      980.72     1035.30     85.81 o 
  11   3 -13     1871.32     1958.47     99.42 o 
  12   3 -13     4347.99     4129.21    177.30 o 
  13   3 -13     2680.08     2463.83    200.64 o 
  14   3 -13     1453.08     1322.61    132.86 o 
  15   3 -13      298.32      184.87     97.47 o 
  16   3 -13        0.36      -43.66    135.54 o 
  17   3 -13      326.27      167.09    154.00 o 
  18   3 -13       56.88      152.81    160.54 o 
  19   3 -13     1024.25      964.46    197.26 o 
  20   3 -13     2109.51     2064.06    238.73 o 
  21   3 -13     2340.66     2275.01    255.80 o 
  22   3 -13     2162.69     1603.66    239.53 o 
  23   3 -13      775.22      875.16    227.02 o 
   1   4 -13       17.71      111.16     57.01 o 
   2   4 -13     2228.56     2151.44    107.48 o 
   3   4 -13      694.06      793.79     80.64 o 
   4   4 -13     1355.56     1444.04    105.32 o 
   5   4 -13      561.85      704.95     98.24 o 
   6   4 -13      235.50      368.99     91.60 o 
   7   4 -13      367.44      399.22     94.22 o 
   8   4 -13      167.70      192.10    124.23 o 
   9   4 -13      514.43      609.43    140.70 o 
  10   4 -13     1551.33     1280.39    167.49 o 
  11   4 -13     1955.03     1839.62    188.72 o 
  12   4 -13     3206.25     2959.46    231.19 o 
  13   4 -13     3723.01     3563.54    255.60 o 
  14   4 -13      986.59     1035.31    178.21 o 
  15   4 -13      761.77      640.19    168.48 o 
  16   4 -13      869.99      844.79    183.17 o 
  17   4 -13      805.89      693.18    181.98 o 
  18   4 -13      218.78      -77.20    167.69 o 
  19   4 -13     1369.90      934.49    211.35 o 
   0   0 -12    12679.88    12996.58    519.93 o 
   2   0 -12     7425.06     7334.54    231.32 o 
   4   0 -12     1642.80     1557.55    102.50 o 
   6   0 -12      828.09      772.22     80.32 o 
   8   0 -12     8676.20     8288.77    418.23 o 
  10   0 -12     6459.66     5645.22    214.23 o 
  12   0 -12     4203.95     3830.13    158.34 o 
  14   0 -12     5032.77     4564.36    180.87 o 
  16   0 -12      791.04      706.35     94.74 o 
  18   0 -12      836.99      815.34    103.98 o 
  20   0 -12      233.47      124.37    103.29 o 
  22   0 -12     3643.77     3537.64    192.51 o 
  24   0 -12     1963.31     1922.25    161.78 o 
  26   0 -12      709.41      759.64    148.83 o 
  28   0 -12      364.40       14.26    142.71 o 
   0   1 -12     4051.62     4160.65    158.55 o 
   1   1 -12    13366.09    13055.45    261.00 o 
   2   1 -12      310.66      379.38     49.32 o 
   3   1 -12     1650.79     1639.55     71.21 o 
   4   1 -12      816.86      806.76     57.31 o 
   5   1 -12     1200.67     1103.79     62.24 o 
   6   1 -12     1055.49     1134.26     63.76 o 
   7   1 -12     2938.62     2715.27     92.00 o 
   8   1 -12       13.83       28.95     54.74 o 
   9   1 -12     9739.51     8949.70    194.43 o 
  10   1 -12      465.06      559.74     55.32 o 
  11   1 -12     3325.88     2920.63     97.29 o 
  12   1 -12      100.71       47.92     49.82 o 
  13   1 -12     1233.67     1204.60     70.76 o 
  14   1 -12     1726.44     1739.40     81.38 o 
  15   1 -12      223.46      117.42     56.57 o 
  16   1 -12     1353.57     1154.55     75.41 o 
  17   1 -12       78.15       48.66     54.91 o 
  18   1 -12      874.48      750.22     71.69 o 
  19   1 -12     2548.78     2515.51    191.40 o 
  20   1 -12      888.71      819.86     92.61 o 
  21   1 -12      241.14       99.94     71.05 o 
  22   1 -12     1565.39     1365.08    111.72 o 
  23   1 -12     3833.39     3592.25    140.21 o 
  24   1 -12     1097.02     1003.81     98.54 o 
  25   1 -12     1836.29     1671.98    134.86 o 
  26   1 -12       62.60      -57.34     89.71 o 
  27   1 -12      687.05      546.59    104.22 o 
  28   1 -12      886.29      771.50    150.88 o 
   0   2 -12     3981.78     4159.41    180.29 o 
   1   2 -12     8120.63     7923.37    175.05 o 
   2   2 -12     1853.45     2012.09    137.52 o 
   3   2 -12     2119.54     2253.31     83.08 o 
   4   2 -12     3771.71     3611.80    105.68 o 
   5   2 -12     2650.96     2730.51    113.00 o 
   6   2 -12     2328.21     2290.35     84.72 o 
   7   2 -12     1157.21     1124.60     65.28 o 
   8   2 -12     1382.13     1159.67     66.50 o 
   9   2 -12     3894.28     3575.04    107.24 o 
  10   2 -12     1526.05     1542.17     74.68 o 
  11   2 -12      868.22      796.00     62.90 o 
  12   2 -12      839.83      764.65     62.98 o 
  13   2 -12     3818.76     3482.75    109.30 o 
  14   2 -12      719.19      726.66     65.23 o 
  15   2 -12      693.32      684.69    133.25 o 
  16   2 -12       22.00      -74.97     49.98 o 
  17   2 -12       60.10       77.28     56.04 o 
  18   2 -12       64.19      131.81     59.36 o 
  19   2 -12     3258.75     2909.50    309.12 o 
  20   2 -12      271.97      281.88     83.82 o 
  21   2 -12      320.18      268.21     88.79 o 
  22   2 -12      329.28      238.25     88.63 o 
  23   2 -12     1308.60     1250.68    114.49 o 
  24   2 -12      378.17      368.87    103.05 o 
  25   2 -12      168.46      -89.08     96.79 o 
  26   2 -12      579.90      506.61    113.81 o 
  27   2 -12      694.54      651.77    200.33 o 
   0   3 -12     1771.05     1904.74    112.04 o 
   1   3 -12     1053.71     1229.09     67.93 o 
   2   3 -12     1351.01     1441.65     94.41 o 
   3   3 -12     2438.99     2564.05     90.91 o 
   4   3 -12     4924.21     4812.72    126.52 o 
   5   3 -12     2601.33     2635.15     93.03 o 
   6   3 -12     5005.37     4804.87    127.08 o 
   7   3 -12     2821.04     2712.83     95.10 o 
   8   3 -12      701.48      721.22     61.60 o 
   9   3 -12     2427.17     2208.09     87.53 o 
  10   3 -12      262.54      273.49     76.74 o 
  11   3 -12      475.40      469.57     60.44 o 
  12   3 -12      502.85      503.31     69.69 o 
  13   3 -12      735.14      796.60    110.72 o 
  14   3 -12     2021.92     1903.80     99.17 o 
  15   3 -12      141.50       65.62    107.47 o 
  16   3 -12      176.87      121.90     71.31 o 
  17   3 -12       19.45       94.27    122.94 o 
  18   3 -12     1031.78     1048.48    118.86 o 
  19   3 -12      517.39      595.26    115.14 o 
  20   3 -12     1132.84      975.55    126.20 o 
  21   3 -12      230.83      280.58    139.91 o 
  22   3 -12       14.59     -167.54    111.69 o 
  23   3 -12      706.44      644.06    140.03 o 
  24   3 -12      567.23      286.08    136.75 o 
  25   3 -12      112.86       24.68    146.26 o 
   0   4 -12      534.81      703.76    200.63 o 
   1   4 -12     2388.48     2546.18     99.42 o 
   2   4 -12      557.38      598.39     71.71 o 
   3   4 -12     2008.25     2218.22    102.97 o 
   4   4 -12     4997.22     4845.20    203.45 o 
   5   4 -12     2548.65     2643.71    263.24 o 
   6   4 -12     2593.22     2495.11    159.06 o 
   7   4 -12     1001.82      726.72    135.34 o 
   8   4 -12      569.25      774.15    135.74 o 
   9   4 -12      484.17      270.68    123.04 o 
  10   4 -12      669.79      718.78    143.08 o 
  11   4 -12       19.04        4.76    125.42 o 
  12   4 -12        6.72       -1.79    125.02 o 
  13   4 -12      506.76      592.96    149.63 o 
  14   4 -12     2062.62     1817.19    199.24 o 
  15   4 -12      137.78      138.12    147.65 o 
  16   4 -12      206.33       35.52    148.84 o 
  17   4 -12      168.67       63.11    153.80 o 
  18   4 -12     1316.99     1050.19    197.46 o 
  19   4 -12      515.79      676.91    192.30 o 
  20   4 -12     1165.38     1398.07    225.44 o 
  21   4 -12      140.68       88.51    183.17 o 
  13   5 -12       78.23     -104.78    139.11 o 
  14   5 -12       23.11       33.34    149.63 o 
  15   5 -12      996.62      657.66    177.61 o 
   2   0 -11     4689.85     4561.42    165.70 o 
   4   0 -11     2015.66     2025.53    138.72 o 
   6   0 -11     1151.40     1236.35     84.96 o 
   8   0 -11      493.95      512.56    107.20 o 
  10   0 -11     9202.46     8239.26    205.25 o 
  12   0 -11     7115.88     6329.98    172.14 o 
  14   0 -11     2113.58     2064.90     94.21 o 
  16   0 -11     4372.24     4133.41    141.20 o 
  18   0 -11     5757.06     5310.70    210.80 o 
  20   0 -11    10756.92     9960.99    332.80 o 
  22   0 -11    11249.78     9984.56    414.66 o 
  24   0 -11     2297.42     2263.74    167.96 o 
  26   0 -11     1358.87      996.79    151.81 o 
  28   0 -11     1568.59     1508.94    172.17 o 
  30   0 -11     1502.02     1416.94    182.28 o 
   1   1 -11     1300.83     1352.42     61.52 o 
   2   1 -11     1856.78     1889.98     75.58 o 
   3   1 -11     4289.22     4006.84    106.07 o 
   4   1 -11     2250.78     2176.06     77.71 o 
   5   1 -11      844.25      948.87     56.10 o 
   6   1 -11     2734.01     2672.82     72.99 o 
   7   1 -11      216.72      181.52     30.34 o 
   8   1 -11     4835.46     4776.64    110.80 o 
   9   1 -11      340.38      316.57     34.72 o 
  10   1 -11      587.22      535.42     39.14 o 
  11   1 -11    10430.09     9439.87    164.88 o 
  12   1 -11      504.50      467.83     41.08 o 
  13   1 -11     3924.45     3660.29     88.20 o 
  14   1 -11     1048.03     1069.01     53.54 o 
  15   1 -11      210.49      215.40     42.47 o 
  16   1 -11     1457.81     1381.50     67.92 o 
  17   1 -11      646.98      646.38     57.02 o 
  18   1 -11      960.56      942.03     94.24 o 
  19   1 -11     1207.89     1257.08     84.40 o 
  20   1 -11      625.34      713.89    123.43 o 
  21   1 -11    12647.69    11761.47    308.18 o 
  22   1 -11      573.27      734.60    127.61 o 
  23   1 -11     2094.56     2067.61    112.51 o 
  24   1 -11       45.21      -13.19    101.48 o 
  25   1 -11       32.60      -58.91     80.99 o 
  26   1 -11      505.60      352.06     94.25 o 
  27   1 -11       63.20      -37.83     90.24 o 
  28   1 -11      203.09       62.91     95.82 o 
  29   1 -11      952.44      831.35    134.54 o 
  30   1 -11      885.05      947.95    121.19 o 
   1   2 -11     4938.54     4814.03    119.69 o 
   2   2 -11      536.40      673.71     51.78 o 
   3   2 -11     2067.97     2092.51     76.28 o 
   4   2 -11     2908.79     2828.25     89.12 o 
   5   2 -11       84.67      104.64     49.55 o 
   6   2 -11     1956.63     2024.74     60.18 o 
   7   2 -11     6158.24     5920.37    113.09 o 
   8   2 -11     3576.51     3400.65     79.94 o 
   9   2 -11     2491.05     2362.09     67.95 o 
  10   2 -11     3878.39     3522.10     84.34 o 
  11   2 -11      835.83      826.73     47.86 o 
  12   2 -11     2988.64     2790.66     77.30 o 
  13   2 -11      692.80      770.39     50.47 o 
  14   2 -11     3383.21     3024.23     90.60 o 
  15   2 -11     2420.24     2318.64     81.62 o 
  16   2 -11     4834.92     4316.35    113.80 o 
  17   2 -11     3147.58     3055.88     97.85 o 
  18   2 -11     1363.98     1274.37     82.09 o 
  19   2 -11      758.12      698.63     74.75 o 
  20   2 -11     1731.35     1705.63     96.92 o 
  21   2 -11      639.81      577.66    108.47 o 
  22   2 -11     3321.53     3176.52    128.59 o 
  23   2 -11      125.24      203.73    103.40 o 
  24   2 -11      693.98      706.68     96.18 o 
  25   2 -11     1186.95     1406.25    110.50 o 
  26   2 -11      321.97      490.92     96.06 o 
  27   2 -11      491.70      432.68    212.30 o 
  28   2 -11      617.75      553.21    127.73 o 
   1   3 -11     1914.51     1872.15     74.26 o 
   2   3 -11     4151.48     4031.24    109.51 o 
   3   3 -11     1070.22     1296.61     71.81 o 
   4   3 -11     1383.07     1510.82     73.44 o 
   5   3 -11     2157.72     2296.22     82.75 o 
   6   3 -11     1999.10     2058.45     78.79 o 
   7   3 -11     1096.63     1195.73     64.98 o 
   8   3 -11     2624.41     2590.59     79.68 o 
   9   3 -11     2020.52     1871.55     68.89 o 
  10   3 -11      144.40      117.25     42.99 o 
  11   3 -11      830.65      821.62     60.29 o 
  12   3 -11      811.53      847.28     56.42 o 
  13   3 -11      728.20      765.26     56.75 o 
  14   3 -11      950.79      958.81     73.93 o 
  15   3 -11     2277.64     2273.98     95.50 o 
  16   3 -11     3307.23     3160.55    114.48 o 
  17   3 -11     3084.72     2829.23    132.05 o 
  18   3 -11     3577.79     3434.54    149.44 o 
  19   3 -11     1436.15     1576.37    225.99 o 
  20   3 -11      316.15      279.72     88.43 o 
  21   3 -11      790.18      747.37    104.07 o 
  22   3 -11      297.24      292.87     97.98 o 
  23   3 -11      605.92      575.90    110.72 o 
  24   3 -11      650.24      805.72    141.82 o 
  25   3 -11     1101.26     1010.55    130.95 o 
  26   3 -11     1609.01     1606.29    275.51 o 
   1   4 -11      184.17      220.22     50.45 o 
   2   4 -11     1818.16     1929.60     78.55 o 
   3   4 -11      477.32      696.61    101.09 o 
   4   4 -11      172.88      227.29     59.77 o 
   5   4 -11      178.49      218.95     75.01 o 
   6   4 -11     1738.66     1711.44    171.76 o 
   7   4 -11     1428.58     1456.61    150.82 o 
   8   4 -11     1703.76     2052.75    172.85 o 
   9   4 -11       88.45        2.18    108.55 o 
  10   4 -11      242.95      102.00    111.92 o 
  11   4 -11      312.53      185.19     76.61 o 
  12   4 -11      881.79      911.27     94.24 o 
  13   4 -11      847.16      887.89    105.57 o 
  14   4 -11      303.36      258.97     93.75 o 
  15   4 -11     1325.06     1338.86    123.02 o 
  16   4 -11     4369.25     4244.79    167.10 o 
  17   4 -11     1715.70     1895.03    121.68 o 
  18   4 -11     1678.56     1820.70    122.99 o 
  19   4 -11      583.16      541.42    102.12 o 
  20   4 -11      362.13      298.26    100.93 o 
  21   4 -11      629.92      632.65    110.52 o 
  22   4 -11      381.50      325.54    109.04 o 
  23   4 -11      184.57      240.75    110.04 o 
   2   5 -11      592.04      457.82    191.30 o 
   3   5 -11      518.24      476.87    201.03 o 
   4   5 -11       36.02       98.63    183.17 o 
   5   5 -11      282.41      168.28    188.13 o 
   6   5 -11      629.86      408.41    206.39 o 
   7   5 -11     1087.12      987.08    233.97 o 
   8   5 -11      561.57      304.62    211.94 o 
   9   5 -11      200.14       -8.73    199.24 o 
  10   5 -11      759.99      440.36    222.86 o 
  11   5 -11      493.29      269.29    221.27 o 
  12   5 -11     2897.04     2816.98    221.87 o 
  13   5 -11      819.44     1220.95    174.14 o 
  14   5 -11     2512.15     2594.40    386.78 o 
  15   5 -11     1095.62     1147.61    117.69 o 
  16   5 -11      806.01      823.47    115.50 o 
  17   5 -11     1801.06     1654.33    135.77 o 
   1   6 -11      889.73      987.84    170.14 o 
   2   6 -11      186.96       56.95    211.94 o 
   3   6 -11      719.83      315.53    226.03 o 
   4   6 -11       80.33       40.48    216.31 o 
   5   6 -11      161.60      147.05    229.80 o 
   6   6 -11       70.92      -94.86    211.94 o 
   0   0 -10     7823.22     8365.59    345.90 o 
   2   0 -10     3951.47     3876.56    332.40 o 
   4   0 -10    18391.42    18143.27    393.90 o 
   6   0 -10    17138.27    16355.49    440.55 o 
   8   0 -10     1966.90     1957.21     76.06 o 
  10   0 -10     3034.85     3130.47    104.34 o 
  12   0 -10      253.10      212.43     48.65 o 
  14   0 -10     6276.96     5805.10    165.02 o 
  16   0 -10     3355.78     2949.96    116.23 o 
  18   0 -10     6363.63     5742.57    269.59 o 
  20   0 -10     2430.38     2575.92    178.60 o 
  22   0 -10     2989.69     2979.23    190.51 o 
  24   0 -10     2467.11     2467.86    173.43 o 
  26   0 -10      661.79      822.62    328.13 o 
  28   0 -10     8538.10     8429.78    335.01 o 
  30   0 -10     2218.97     1986.87    311.66 o 
   0   1 -10     2943.49     2960.30    119.66 o 
   1   1 -10     2783.29     2710.51     80.60 o 
   2   1 -10     1631.62     1601.25    106.31 o 
   3   1 -10     8101.69     7719.34    216.92 o 
   4   1 -10      584.64      552.00     39.06 o 
   5   1 -10     9059.04     8252.57    139.99 o 
   6   1 -10      741.62      742.40     35.74 o 
   7   1 -10     4392.17     4098.76     84.22 o 
   8   1 -10     5071.15     4634.71     92.79 o 
   9   1 -10     6258.83     5784.27    109.69 o 
  10   1 -10     1363.66     1329.51     49.26 o 
  11   1 -10      255.11      231.20     34.68 o 
  12   1 -10     1522.75     1535.72     55.01 o 
  13   1 -10     2645.13     2538.22     71.76 o 
  14   1 -10     3610.80     3335.34     83.95 o 
  15   1 -10      969.34      927.06     51.86 o 
  16   1 -10      577.98      622.91     53.20 o 
  17   1 -10      117.77       54.24     46.42 o 
  18   1 -10      488.30      423.75     64.37 o 
  19   1 -10     1432.56     1370.62     83.81 o 
  20   1 -10       35.51       77.18     63.62 o 
  21   1 -10      793.97      738.69    103.65 o 
  22   1 -10      460.74      418.22     78.88 o 
  23   1 -10      921.18      699.67    168.61 o 
  24   1 -10      992.30      981.70     95.31 o 
  25   1 -10       61.81     -115.18     78.58 o 
  26   1 -10      361.78      261.04     90.77 o 
  27   1 -10     3708.82     3502.67    150.92 o 
  28   1 -10      122.59      153.22     97.83 o 
  29   1 -10     2160.67     2230.14    136.94 o 
  30   1 -10      259.03       33.54    103.86 o 
  31   1 -10      944.11      723.99    119.21 o 
   0   2 -10     3753.00     3792.73    140.25 o 
   1   2 -10     5090.37     5093.40    120.52 o 
   2   2 -10     2537.52     2563.50     89.78 o 
   3   2 -10      572.91      659.26     40.39 o 
   4   2 -10     5726.39     5503.12    114.61 o 
   5   2 -10     2154.06     2120.18     58.61 o 
   6   2 -10     5250.10     4851.78     95.27 o 
   7   2 -10      410.56      418.31     34.55 o 
   8   2 -10     3580.40     3413.34     72.62 o 
   9   2 -10     7298.87     6700.63    123.89 o 
  10   2 -10      620.00      675.10     41.68 o 
  11   2 -10     3593.52     3426.68     81.80 o 
  12   2 -10      853.08      935.57     47.73 o 
  13   2 -10     3028.54     2797.94    104.66 o 
  14   2 -10     1487.96     1473.66     64.12 o 
  15   2 -10      899.36      912.93     57.23 o 
  16   2 -10      437.95      374.91     50.61 o 
  17   2 -10      375.01      385.98     62.27 o 
  18   2 -10       98.70      151.09     59.05 o 
  19   2 -10     2879.13     2672.15    138.09 o 
  20   2 -10      936.18      950.66     96.84 o 
  21   2 -10      146.82      151.44     69.95 o 
  22   2 -10      472.72      543.48     80.37 o 
  23   2 -10     2367.51     2403.07    159.25 o 
  24   2 -10      353.73      230.44     82.67 o 
  25   2 -10     1421.28     1389.03    106.41 o 
  26   2 -10     1312.09     1207.49    109.93 o 
  27   2 -10      295.64      339.58     97.00 o 
  28   2 -10     1457.42     1156.98    137.63 o 
  29   2 -10     1239.79     1148.89    289.79 o 
   0   3 -10    14358.22    14070.86    386.52 o 
   1   3 -10     6554.10     6557.33    146.74 o 
   2   3 -10     2064.88     2131.26     76.33 o 
   3   3 -10     1227.31     1342.32     65.79 o 
   4   3 -10     1342.52     1485.13     64.27 o 
   5   3 -10      979.80      966.02     50.26 o 
   6   3 -10     3482.94     3546.44     89.42 o 
   7   3 -10     1602.53     1598.98     60.23 o 
   8   3 -10     3450.08     3274.53     79.98 o 
   9   3 -10     5318.56     5236.37    119.62 o 
  10   3 -10     3867.37     3690.02     94.89 o 
  11   3 -10     1132.30     1053.27     60.31 o 
  12   3 -10      305.15      286.37     49.69 o 
  13   3 -10      700.09      633.67     55.72 o 
  14   3 -10     2896.83     2667.91     85.52 o 
  15   3 -10      515.82      517.13     76.51 o 
  16   3 -10       26.34      -63.02     55.07 o 
  17   3 -10      261.92      187.01     74.67 o 
  18   3 -10     1326.53     1242.54    118.89 o 
  19   3 -10      393.24      356.70     84.74 o 
  20   3 -10      295.96      368.70     90.63 o 
  21   3 -10      132.90      -55.00    111.27 o 
  22   3 -10      194.19      250.92     96.05 o 
  23   3 -10      901.87      704.00    112.20 o 
  24   3 -10     2007.82     1451.40    160.08 o 
  25   3 -10     1426.46     1083.41    126.72 o 
  26   3 -10      996.83      894.71    126.87 o 
  27   3 -10       81.08        6.67    111.66 o 
   0   4 -10     3284.95     3505.31    250.04 o 
   1   4 -10     2769.95     2845.08     85.29 o 
   2   4 -10     1884.71     2104.21     73.66 o 
   3   4 -10      129.59      193.93     59.18 o 
   4   4 -10     3811.86     3614.51    203.60 o 
   5   4 -10      913.56      916.92    139.81 o 
   6   4 -10      832.91      890.12     83.24 o 
   7   4 -10     1474.50     1568.25    133.38 o 
   8   4 -10     1762.69     1841.14    106.54 o 
   9   4 -10     1643.63     1538.27    330.42 o 
  10   4 -10     1237.42     1083.59     90.58 o 
  11   4 -10      525.94      480.98     81.47 o 
  12   4 -10      119.18       18.42     71.52 o 
  13   4 -10      102.00       -4.32     76.00 o 
  14   4 -10     1009.67      940.47    127.28 o 
  15   4 -10      176.57       36.07     80.84 o 
  16   4 -10       20.98      -24.69     81.43 o 
  17   4 -10       37.61      -81.30     82.84 o 
  18   4 -10      253.02       98.88     81.01 o 
  19   4 -10      192.82      123.86     82.50 o 
  20   4 -10      411.84      551.10    160.38 o 
  21   4 -10       15.39      -58.80     86.28 o 
  22   4 -10      611.69      458.27     99.51 o 
  23   4 -10      506.00      572.26    104.65 o 
  24   4 -10     2028.15     2036.20    152.35 o 
   0   5 -10      707.76      587.41    185.15 o 
   1   5 -10     2845.97     2638.48    383.90 o 
   2   5 -10     2218.04     1950.95    170.42 o 
   3   5 -10      362.31      359.67    238.04 o 
   4   5 -10     3211.29     2625.08    284.18 o 
   5   5 -10     1145.91     1025.58    225.24 o 
   6   5 -10     2185.29     1778.49    256.00 o 
   7   5 -10        4.24      -18.06    181.18 o 
   8   5 -10      801.43      755.10    225.24 o 
   9   5 -10     1461.95     1377.43    254.41 o 
  10   5 -10      144.74     -137.52    186.14 o 
  11   5 -10     1412.37     1430.54    143.06 o 
  12   5 -10      342.21      176.71    151.42 o 
  13   5 -10      195.09       11.38    145.26 o 
  14   5 -10     1047.43      917.28    110.91 o 
  15   5 -10      629.52      682.79    108.66 o 
  16   5 -10      160.42      -24.33     93.67 o 
  17   5 -10      542.73      386.25    162.28 o 
  18   5 -10      538.26      413.64    115.80 o 
  19   5 -10      792.20      638.05    120.38 o 
   0   6 -10     1446.30     1890.22    274.26 o 
   1   6 -10      661.56      845.20    160.07 o 
   2   6 -10       33.94      203.15    141.06 o 
   3   6 -10     1803.58     1656.94    185.08 o 
   4   6 -10       82.50        0.36    134.88 o 
   5   6 -10     1981.09     1714.19    234.96 o 
   6   6 -10       91.31      476.87    240.12 o 
   7   6 -10      879.15      725.53    247.86 o 
   8   6 -10       55.07      -29.37    224.05 o 
   9   6 -10       58.51      -66.28    223.65 o 
  10   6 -10      319.13      356.02    238.34 o 
   2   0  -9     3352.60     3340.15    121.22 o 
   4   0  -9     1851.59     2017.72     66.68 o 
   6   0  -9    17165.25    17581.83    383.12 o 
   8   0  -9    18982.08    18836.16    419.76 o 
  10   0  -9       92.74       -8.58     38.30 o 
  12   0  -9     4107.30     3905.93    121.45 o 
  14   0  -9     4392.96     3886.31    126.17 o 
  16   0  -9    16798.46    15491.81    449.26 o 
  18   0  -9     7759.55     7381.24    257.56 o 
  20   0  -9     1805.59     1866.20    222.26 o 
  22   0  -9      784.74      799.83    118.28 o 
  24   0  -9     1590.27     1670.16    315.43 o 
  26   0  -9     9464.67     9567.67    415.95 o 
  28   0  -9      937.12     1040.81    157.24 o 
  30   0  -9     1536.05     1567.21    300.05 o 
  32   0  -9      435.30      299.39    164.39 o 
   1   1  -9      930.40      942.93     38.98 o 
   2   1  -9      514.56      518.55     48.22 o 
   3   1  -9      239.51      216.22     23.65 o 
   4   1  -9     2282.55     2172.15     48.20 o 
   5   1  -9     1410.27     1266.85     40.85 o 
   6   1  -9     3608.18     3493.92     77.95 o 
   7   1  -9    12963.52    12234.78    220.66 o 
   8   1  -9     1080.37      988.71     36.53 o 
   9   1  -9     3300.41     2990.33     64.55 o 
  10   1  -9     1216.16     1232.04     42.55 o 
  11   1  -9     4640.06     4407.86     85.65 o 
  12   1  -9     2058.74     1961.04     56.33 o 
  13   1  -9     8027.07     7457.90    128.58 o 
  14   1  -9      438.27      413.14     38.27 o 
  15   1  -9     8922.27     8374.00    156.28 o 
  16   1  -9     1175.16     1168.77     56.63 o 
  17   1  -9     7912.24     7450.13    163.92 o 
  18   1  -9      630.92      641.71     60.24 o 
  19   1  -9     4947.57     4772.29    145.07 o 
  20   1  -9     2370.91     2484.49    112.07 o 
  21   1  -9     1143.51     1231.50    132.83 o 
  22   1  -9      749.98      768.94     75.19 o 
  23   1  -9     1246.67     1280.44     87.06 o 
  24   1  -9      208.96      235.93    134.25 o 
  25   1  -9     1866.37     1870.95    113.45 o 
  26   1  -9     1080.63     1096.09    104.71 o 
  27   1  -9     1946.78     1909.82    122.56 o 
  28   1  -9       61.02       15.82     91.09 o 
  29   1  -9      396.53      196.68    131.87 o 
  30   1  -9     1424.52     1328.84    122.75 o 
  31   1  -9     1241.18      968.28    120.69 o 
  32   1  -9      266.54      141.19    109.73 o 
   1   2  -9     4043.58     4020.85     99.27 o 
   2   2  -9      800.92      900.83     67.21 o 
   3   2  -9     2849.40     2941.31     82.58 o 
   4   2  -9     1806.78     1821.81     51.57 o 
   5   2  -9     1077.56     1069.31     40.47 o 
   6   2  -9      803.18      819.80     36.88 o 
   7   2  -9     3414.52     3152.58     71.17 o 
   8   2  -9     2289.22     2185.42     59.23 o 
   9   2  -9      681.37      686.52     37.60 o 
  10   2  -9      192.65      170.04     29.69 o 
  11   2  -9     3881.26     3616.13     76.64 o 
  12   2  -9     1912.09     1794.22     58.01 o 
  13   2  -9     4940.96     4818.45    102.18 o 
  14   2  -9     2516.11     2412.96     71.18 o 
  15   2  -9      757.71      818.39     49.59 o 
  16   2  -9     3122.59     2894.47     93.78 o 
  17   2  -9     1252.72     1191.79     67.83 o 
  18   2  -9     4008.62     3687.97    110.92 o 
  19   2  -9     1824.38     1983.63     96.82 o 
  20   2  -9     1242.83     1233.25     77.29 o 
  21   2  -9     5470.16     5229.89    158.41 o 
  22   2  -9      345.21      390.55     69.12 o 
  23   2  -9      874.03      958.91     81.62 o 
  24   2  -9     2283.61     2252.80    107.40 o 
  25   2  -9     1694.41     1445.36     98.10 o 
  26   2  -9     1768.36     1758.93    116.84 o 
  27   2  -9      865.73      597.19     99.91 o 
  28   2  -9      719.80      709.09    168.76 o 
  29   2  -9     1368.82     1210.79    138.94 o 
  30   2  -9      254.20      152.65    120.63 o 
  31   2  -9     1705.04     1977.24    171.78 o 
   1   3  -9     1194.48     1282.10     59.78 o 
   2   3  -9     4706.86     4562.11    102.95 o 
   3   3  -9     3349.28     3551.92     88.32 o 
   4   3  -9     1673.41     1724.66     61.54 o 
   5   3  -9      191.98      222.40     34.41 o 
   6   3  -9     2343.06     2158.71     79.31 o 
   7   3  -9     1240.51     1302.89     55.91 o 
   8   3  -9      570.28      584.01     38.26 o 
   9   3  -9     1091.61     1038.18     53.55 o 
  10   3  -9     1389.05     1375.48     82.00 o 
  11   3  -9     3387.27     3185.50     82.22 o 
  12   3  -9     7316.28     6727.75    140.08 o 
  13   3  -9     3283.63     3077.37     87.23 o 
  14   3  -9      781.71      839.72     51.97 o 
  15   3  -9     1647.07     1645.88     69.19 o 
  16   3  -9     1230.62     1235.60     64.84 o 
  17   3  -9      808.25      929.46     74.02 o 
  18   3  -9      308.80      373.37     65.63 o 
  19   3  -9     1415.98     1256.18     84.12 o 
  20   3  -9     2924.66     3087.76    117.28 o 
  21   3  -9     3326.16     3054.91    118.70 o 
  22   3  -9     2476.25     2337.44    121.49 o 
  23   3  -9      698.96      651.92     94.06 o 
  24   3  -9       23.61       52.42     96.76 o 
  25   3  -9      476.76      427.27    112.59 o 
  26   3  -9      894.06      845.58    123.65 o 
  27   3  -9        9.80      -58.80    108.69 o 
  28   3  -9      165.84      163.91    121.20 o 
   1   4  -9      240.96      329.65     40.31 o 
   2   4  -9     2708.84     2628.26     74.51 o 
   3   4  -9     1790.72     1910.44    122.88 o 
   4   4  -9     1468.83     1505.70     75.88 o 
   5   4  -9     1169.98     1124.74    239.13 o 
   6   4  -9      996.04     1153.63     93.82 o 
   7   4  -9      647.66      715.03    146.08 o 
   8   4  -9     1542.59     1706.27    158.05 o 
   9   4  -9     1055.44     1187.07    106.05 o 
  10   4  -9     1227.27     1328.03     80.69 o 
  11   4  -9     2980.24     2931.52    150.85 o 
  12   4  -9     5186.37     5063.64    206.66 o 
  13   4  -9     3508.41     3445.80    227.60 o 
  14   4  -9     2056.99     2133.48    132.79 o 
  15   4  -9     1569.69     1595.34    111.97 o 
  16   4  -9     1356.24     1435.67     97.68 o 
  17   4  -9     1646.84     1500.40    100.63 o 
  18   4  -9      205.73       94.38     79.34 o 
  19   4  -9     1207.60     1338.75     92.86 o 
  20   4  -9     2891.84     2890.98    179.52 o 
  21   4  -9     1689.94     1634.91    120.62 o 
  22   4  -9      962.24      862.86    106.01 o 
  23   4  -9      970.38      859.66    108.15 o 
  24   4  -9      279.78      119.82    110.55 o 
  25   4  -9       39.57      -72.79     98.63 o 
   1   5  -9      709.41      758.16    133.23 o 
   2   5  -9       65.19       41.04    109.28 o 
   3   5  -9     1789.47     1922.52    164.44 o 
   4   5  -9      489.67      405.79    122.68 o 
   5   5  -9      183.83      292.68    117.41 o 
   6   5  -9      887.22      736.19    298.76 o 
   7   5  -9     1099.54     1230.86    115.13 o 
   8   5  -9     1098.41     1233.98    147.48 o 
   9   5  -9      282.50      301.39    127.01 o 
  10   5  -9      435.46      364.18    133.36 o 
  11   5  -9     3337.32     3258.59    154.24 o 
  12   5  -9      203.71       53.40    132.74 o 
  13   5  -9     1505.02     1356.12    120.56 o 
  14   5  -9     1672.53     1990.46    178.99 o 
  15   5  -9      529.51      507.90     88.87 o 
  16   5  -9     1684.17     1772.41    177.55 o 
  17   5  -9       62.69       23.94     85.39 o 
  18   5  -9      975.28      793.02    138.74 o 
  19   5  -9       71.53      -13.03    102.73 o 
  20   5  -9      442.15      452.23    118.39 o 
  21   5  -9     1817.71     1618.82    128.61 o 
   1   6  -9      551.52      533.06    150.41 o 
   2   6  -9       44.09      -38.46    150.32 o 
   3   6  -9      352.79      467.52    147.65 o 
   4   6  -9       78.88      192.12    135.78 o 
   5   6  -9      384.02      273.68    279.02 o 
   6   6  -9      274.31      269.95    112.36 o 
   7   6  -9     1498.22     1658.39    186.32 o 
   8   6  -9      278.98       93.58    143.67 o 
   9   6  -9     1013.69      884.43    166.87 o 
  10   6  -9      459.69      403.19    155.75 o 
  11   6  -9      392.87      530.32    178.70 o 
  12   6  -9      466.25      253.46    322.68 o 
  13   6  -9      134.71       82.48    154.08 o 
   0   0  -8    31782.56    31773.97   1138.70 o 
   2   0  -8    10925.04    10994.05    300.08 o 
   4   0  -8      421.09      431.49     39.77 o 
   6   0  -8     1400.14     1374.50    104.41 o 
   8   0  -8     8906.80     8577.92    202.70 o 
  10   0  -8     8337.76     7713.34    189.11 o 
  12   0  -8     2823.14     2592.41     97.08 o 
  14   0  -8     3613.99     3286.04    114.96 o 
  16   0  -8      974.06     1013.07     92.84 o 
  18   0  -8     1773.54     1506.57    115.13 o 
  20   0  -8     2090.96     1997.25    136.50 o 
  22   0  -8     4241.17     3991.40    196.77 o 
  24   0  -8     3787.34     3425.30    390.74 o 
  26   0  -8     2614.82     2493.53    252.62 o 
  28   0  -8      530.11      735.00    177.81 o 
  30   0  -8      293.17      452.31    147.76 o 
  32   0  -8     5347.39     5056.07    275.45 o 
   0   1  -8    18502.84    20153.76    522.92 o 
   1   1  -8    32441.69    33154.63    593.91 o 
   2   1  -8     1659.97     1825.65     53.62 o 
   3   1  -8     1497.17     1460.38     35.97 o 
   4   1  -8     3441.85     3389.07     62.11 o 
   5   1  -8     5260.16     5120.36     85.96 o 
   6   1  -8      847.44      757.16     35.09 o 
   7   1  -8     5057.73     4742.63     83.00 o 
   8   1  -8      197.71      253.24     25.89 o 
   9   1  -8     9961.87     9036.62    141.43 o 
  10   1  -8      356.61      354.91     29.05 o 
  11   1  -8     5903.04     5452.77     97.15 o 
  12   1  -8      248.87      267.99     30.93 o 
  13   1  -8      746.38      779.50     39.54 o 
  14   1  -8     2049.53     2122.25     65.36 o 
  15   1  -8     1178.22     1164.03     52.13 o 
  16   1  -8     1391.56     1432.55     66.83 o 
  17   1  -8      589.69      595.03     55.00 o 
  18   1  -8     2995.32     2851.56    113.88 o 
  19   1  -8     2011.21     1995.26     85.66 o 
  20   1  -8      902.80      780.61     68.20 o 
  21   1  -8       70.25       86.31     58.76 o 
  22   1  -8     1399.90     1396.62    112.29 o 
  23   1  -8     3463.93     3427.95    118.94 o 
  24   1  -8      479.27      510.57     76.99 o 
  25   1  -8     4050.52     4015.82    253.90 o 
  26   1  -8      110.58       91.64     94.27 o 
  27   1  -8     1217.18     1211.81    125.89 o 
  28   1  -8     1300.28     1150.60    107.52 o 
  29   1  -8      253.81      175.15     97.40 o 
  30   1  -8      156.50      139.98     96.16 o 
  31   1  -8     2164.65     2472.42    206.31 o 
  32   1  -8      231.17      198.18    108.66 o 
  33   1  -8     4531.39     4758.73    189.96 o 
   0   2  -8    14630.01    13905.31    372.28 o 
   1   2  -8     1505.70     1645.32     58.69 o 
   2   2  -8     3984.05     3796.37    117.18 o 
   3   2  -8     4751.76     4682.65     95.28 o 
   4   2  -8     4739.20     4539.65     86.38 o 
   5   2  -8     6861.64     6116.42    109.07 o 
   6   2  -8     5355.60     5016.53     94.14 o 
   7   2  -8     3644.47     3518.02     74.21 o 
   8   2  -8     3518.77     3310.94     71.77 o 
   9   2  -8     2245.26     2062.51     77.21 o 
  10   2  -8      820.32      822.27     37.66 o 
  11   2  -8      172.33      120.72     29.18 o 
  12   2  -8      936.98      915.59     41.55 o 
  13   2  -8     4482.11     4354.29     89.24 o 
  14   2  -8      156.75      165.51     36.11 o 
  15   2  -8     1935.71     1978.56     64.42 o 
  16   2  -8      409.15      509.46     51.62 o 
  17   2  -8      332.10      286.02     71.53 o 
  18   2  -8      193.66      161.02     52.15 o 
  19   2  -8     8600.88     7925.20    176.05 o 
  20   2  -8      399.86      361.99     75.25 o 
  21   2  -8      204.51      121.52     62.58 o 
  22   2  -8       97.13      196.97     63.49 o 
  23   2  -8     1591.39     1629.67     90.74 o 
  24   2  -8      817.73      898.82     83.05 o 
  25   2  -8      511.97      463.37     79.53 o 
  26   2  -8     1788.52     1651.32    102.40 o 
  27   2  -8     1542.60     1596.40    147.12 o 
  28   2  -8      696.13      716.34    116.82 o 
  29   2  -8     2300.27     2382.70    143.68 o 
  30   2  -8      642.94      923.54    151.41 o 
  31   2  -8      884.71      932.56    141.21 o 
   0   3  -8     2437.85     2410.44    142.36 o 
   1   3  -8     2200.16     2147.05    104.87 o 
   2   3  -8      249.06      243.87     32.16 o 
   3   3  -8     3360.83     3334.44     81.56 o 
   4   3  -8     5362.15     5272.13    110.88 o 
   5   3  -8     2830.56     2834.77     69.28 o 
   6   3  -8     6373.01     6210.59    113.97 o 
   7   3  -8     2753.19     2586.98     62.90 o 
   8   3  -8     1085.84     1167.19     46.89 o 
   9   3  -8      792.37      812.75     43.00 o 
  10   3  -8      558.18      541.85     40.02 o 
  11   3  -8      341.01      327.69     37.74 o 
  12   3  -8      308.08      301.45     38.80 o 
  13   3  -8     1848.07     1854.30     63.80 o 
  14   3  -8     5164.68     5048.05    109.60 o 
  15   3  -8      120.05      135.99     48.80 o 
  16   3  -8      336.42      281.86     49.65 o 
  17   3  -8      372.82      465.07     63.28 o 
  18   3  -8     2007.14     1953.94     91.83 o 
  19   3  -8      557.25      691.08     72.28 o 
  20   3  -8     2621.61     2499.51    106.28 o 
  21   3  -8     1143.96     1185.70     87.03 o 
  22   3  -8       85.23      -56.72     69.48 o 
  23   3  -8      133.94      177.75     76.15 o 
  24   3  -8     1585.89     1474.86    100.60 o 
  25   3  -8      361.78      308.97     84.29 o 
  26   3  -8      433.16      449.21     89.44 o 
  27   3  -8     1254.08     1282.35    186.61 o 
  28   3  -8     2231.74     2078.42    141.77 o 
  29   3  -8     1775.20     1902.98    200.49 o 
   0   4  -8      729.69      850.73     66.60 o 
   1   4  -8     1934.10     1878.56     61.65 o 
   2   4  -8      745.76      791.79     45.47 o 
   3   4  -8     2289.89     2221.07     85.90 o 
   4   4  -8     7899.14     7703.62    179.42 o 
   5   4  -8     5336.46     5257.55    180.94 o 
   6   4  -8     6085.70     5792.29    178.95 o 
   7   4  -8     2311.99     2385.68     98.92 o 
   8   4  -8      172.44      180.02     53.98 o 
   9   4  -8     2290.57     2296.67    109.25 o 
  10   4  -8      948.58      925.39     73.21 o 
  11   4  -8       32.71        4.21     55.80 o 
  12   4  -8     1126.76     1172.15    122.97 o 
  13   4  -8      758.28      697.63     74.01 o 
  14   4  -8     2633.05     2706.45    113.58 o 
  15   4  -8     1256.70     1171.34     87.82 o 
  16   4  -8      620.10      636.49     86.88 o 
  17   4  -8      346.42      338.92     80.08 o 
  18   4  -8      786.70      762.22     95.01 o 
  19   4  -8      261.43      267.48     83.42 o 
  20   4  -8     1401.67     1394.93     94.72 o 
  21   4  -8      264.29      224.86     86.35 o 
  22   4  -8      339.85      225.73    110.23 o 
  23   4  -8      449.54      461.79     91.72 o 
  24   4  -8      144.91      137.95     87.34 o 
  25   4  -8      190.77      149.33     87.95 o 
  26   4  -8      101.79      237.40     90.17 o 
   0   5  -8     1500.72     1450.46    213.13 o 
   1   5  -8      261.96      274.59    113.40 o 
   2   5  -8     1442.23     1507.95    150.28 o 
   3   5  -8     1375.60     1499.78    151.20 o 
   4   5  -8     1703.30     1683.31    156.08 o 
   5   5  -8     3015.30     3154.67    194.39 o 
   6   5  -8      866.91     1079.31    269.00 o 
   7   5  -8      353.20      359.15     91.92 o 
   8   5  -8     1967.27     1995.52    129.13 o 
   9   5  -8      809.32      934.40    237.41 o 
  10   5  -8      764.57      917.51    305.11 o 
  11   5  -8      362.37      394.61    106.39 o 
  12   5  -8       96.83       24.28     70.41 o 
  13   5  -8      478.06      498.91     82.02 o 
  14   5  -8        8.52      -51.00     73.34 o 
  15   5  -8     1197.11     1220.00    100.72 o 
  16   5  -8      114.50      -16.42     91.50 o 
  17   5  -8      477.21      390.52    135.06 o 
  18   5  -8      202.38     -114.58     77.05 o 
  19   5  -8     1661.66     1790.39    141.63 o 
  20   5  -8       76.40      -31.93     74.39 o 
  21   5  -8      115.35     -133.26    124.60 o 
  22   5  -8      619.73      452.18    109.88 o 
   0   6  -8      672.46     1180.57    240.52 o 
   1   6  -8     3039.72     2739.69    208.96 o 
   2   6  -8      260.56      357.87    247.37 o 
   3   6  -8     1218.73     1397.19    359.19 o 
   4   6  -8      709.06      556.90    145.29 o 
   5   6  -8      514.06      325.95    154.69 o 
   6   6  -8       98.96      257.17    137.14 o 
   7   6  -8     1933.83     1587.41    173.16 o 
   8   6  -8       33.02      181.31    136.83 o 
   9   6  -8     2474.56     1903.56    192.00 o 
  10   6  -8       20.82      -62.35    134.88 o 
  11   6  -8     1428.80     1064.62    167.93 o 
  12   6  -8       68.81     -151.22    134.11 o 
  13   6  -8      132.78     -139.79    188.13 o 
  14   6  -8      143.23       45.91    160.64 o 
  15   6  -8      210.13       71.19    155.79 o 
   2   0  -7    11455.61    11577.58    252.37 o 
   4   0  -7       94.69       76.20     30.92 o 
   6   0  -7     3992.12     3863.60    193.09 o 
   8   0  -7     3084.83     3052.21     91.69 o 
  10   0  -7     7947.40     7193.74    176.93 o 
  12   0  -7    25124.64    23873.73    518.37 o 
  14   0  -7     6378.23     6279.09    213.61 o 
  16   0  -7     3198.56     2743.88    259.57 o 
  18   0  -7     4162.92     3913.35    174.15 o 
  20   0  -7     7789.21     7677.18    272.65 o 
  22   0  -7     7426.95     7055.91    478.76 o 
  24   0  -7     1711.85     1479.87    258.08 o 
  26   0  -7     1999.73     2275.75    166.87 o 
  28   0  -7      653.50      499.59    137.62 o 
  30   0  -7     2429.70     2919.45    612.91 o 
  32   0  -7      767.78     1068.62    169.17 o 
  34   0  -7      497.20      341.74    158.63 o 
   1   1  -7     8153.80     8644.12    169.05 o 
   2   1  -7     5019.05     4979.22    114.32 o 
   3   1  -7     7028.34     7110.22    117.57 o 
   4   1  -7     1447.82     1436.22     38.75 o 
   5   1  -7      622.56      586.54     31.09 o 
   6   1  -7     5706.54     5966.66     96.24 o 
   7   1  -7      661.47      709.59     28.32 o 
   8   1  -7     4577.57     4463.32     78.66 o 
   9   1  -7     2685.67     2631.68     73.65 o 
  10   1  -7      623.99      623.99     31.13 o 
  11   1  -7    13911.59    13286.34    200.13 o 
  12   1  -7     1843.60     1774.72     51.71 o 
  13   1  -7    13277.51    12335.75    274.04 o 
  14   1  -7      941.08     1004.07     47.10 o 
  15   1  -7     1866.81     1801.19     68.08 o 
  16   1  -7      987.51      924.35     56.37 o 
  17   1  -7     2785.16     2654.54     89.00 o 
  18   1  -7     1293.19     1286.84     68.69 o 
  19   1  -7     5999.48     5942.19    145.42 o 
  20   1  -7     1643.17     1604.12     79.88 o 
  21   1  -7    11746.68    11513.94    275.11 o 
  22   1  -7      416.92      447.96     65.73 o 
  23   1  -7     1988.33     2063.12     95.50 o 
  24   1  -7      350.31      405.97     72.66 o 
  25   1  -7     1387.73     1525.83    136.09 o 
  26   1  -7     1532.38     1711.19    129.78 o 
  27   1  -7      308.15      336.24     79.99 o 
  28   1  -7      156.60       12.62     88.43 o 
  29   1  -7     1947.54     1894.33    123.40 o 
  30   1  -7      639.80      670.64    105.92 o 
  31   1  -7     2352.27     2566.39    143.41 o 
  32   1  -7      405.29      320.43    107.04 o 
  33   1  -7      433.26      429.12    109.48 o 
   1   2  -7    11021.27    11066.09    211.59 o 
   2   2  -7     2150.26     2313.26     60.78 o 
   3   2  -7     1573.42     1505.39     46.39 o 
   4   2  -7      402.67      417.31     27.87 o 
   5   2  -7     2167.06     2121.84     59.41 o 
   6   2  -7      557.41      550.91     28.67 o 
   7   2  -7    10463.18    10178.13    156.91 o 
   8   2  -7     3320.54     3318.26     67.21 o 
   9   2  -7     1383.72     1392.57     42.43 o 
  10   2  -7     4974.27     4897.00     96.91 o 
  11   2  -7     6185.68     5912.21    114.42 o 
  12   2  -7     4787.24     4579.42     95.24 o 
  13   2  -7     1363.38     1438.92     48.75 o 
  14   2  -7     4210.33     4035.73     85.64 o 
  15   2  -7     3747.14     3648.18     90.97 o 
  16   2  -7     7078.06     6811.65    137.54 o 
  17   2  -7     6246.99     6001.82    154.59 o 
  18   2  -7     2416.70     2438.68     81.32 o 
  19   2  -7      690.69      589.60     56.30 o 
  20   2  -7     3177.94     2997.96     94.89 o 
  21   2  -7     2821.72     2542.66     94.29 o 
  22   2  -7     2278.88     2269.27    131.96 o 
  23   2  -7      191.50      132.04     69.86 o 
  24   2  -7      685.15      690.64    122.59 o 
  25   2  -7     1591.07     1422.45    106.41 o 
  26   2  -7      308.75      298.46     71.79 o 
  27   2  -7     1564.33     1313.97    109.19 o 
  28   2  -7      322.49      387.63    116.06 o 
  29   2  -7      157.97       58.17    134.42 o 
  30   2  -7      159.75       30.23    107.70 o 
  31   2  -7     1252.09     1393.73    130.12 o 
  32   2  -7       55.42      332.46    214.50 o 
   1   3  -7     1606.55     1514.75     48.29 o 
   2   3  -7     2355.98     2239.24     59.27 o 
   3   3  -7      237.99      328.78     35.61 o 
   4   3  -7      680.22      718.89     36.93 o 
   5   3  -7      559.72      569.35     32.21 o 
   6   3  -7     4083.29     4015.30     84.76 o 
   7   3  -7     3736.88     3607.27     79.65 o 
   8   3  -7     4533.56     4423.22     96.81 o 
   9   3  -7     1536.88     1501.22     51.17 o 
  10   3  -7     1708.92     1671.58     64.18 o 
  11   3  -7     2157.11     2052.50     61.88 o 
  12   3  -7     1538.62     1472.43     94.05 o 
  13   3  -7     2302.65     2353.37     69.05 o 
  14   3  -7     1401.12     1404.21     64.62 o 
  15   3  -7     3317.03     2952.40    110.96 o 
  16   3  -7     3829.41     4046.39    112.02 o 
  17   3  -7     4569.86     4470.68    128.55 o 
  18   3  -7     4251.09     4334.56    129.76 o 
  19   3  -7     1025.64     1112.41     79.08 o 
  20   3  -7     1385.31     1457.79     88.02 o 
  21   3  -7     2348.25     2266.11    164.36 o 
  22   3  -7     1568.72     1467.06     93.77 o 
  23   3  -7      646.03      461.68     90.98 o 
  24   3  -7     1647.39     1491.07    110.57 o 
  25   3  -7     1761.10     1507.17    114.50 o 
  26   3  -7     2367.48     2235.60    129.98 o 
  27   3  -7      847.77      742.80     91.55 o 
  28   3  -7      836.32      729.03     99.38 o 
  29   3  -7      120.01       72.52    105.47 o 
  30   3  -7      540.99      306.25    111.25 o 
   1   4  -7       53.06      162.89     35.91 o 
   2   4  -7     4017.88     3872.91     94.56 o 
   3   4  -7      989.56     1090.70     88.59 o 
   4   4  -7      275.87      303.96    117.58 o 
   5   4  -7      170.62      212.37     70.22 o 
   6   4  -7     2627.82     2451.20    110.54 o 
   7   4  -7     2334.50     2312.93    111.70 o 
   8   4  -7     4752.97     4542.99    118.91 o 
   9   4  -7     1347.06     1431.79     69.33 o 
  10   4  -7      305.15      343.47     58.03 o 
  11   4  -7      127.01      105.23     56.37 o 
  12   4  -7      987.51     1056.17     77.12 o 
  13   4  -7     1262.57     1122.92     80.76 o 
  14   4  -7     1839.70     1968.79     98.65 o 
  15   4  -7     1655.75     1678.80    172.43 o 
  16   4  -7     6589.05     6491.71    234.75 o 
  17   4  -7     1431.03     1476.00    113.07 o 
  18   4  -7     2197.23     2025.73    128.13 o 
  19   4  -7      686.76      754.78    102.91 o 
  20   4  -7     1350.45     1231.26    117.96 o 
  21   4  -7     1038.90     1084.68    102.77 o 
  22   4  -7      443.38      338.70     82.06 o 
  23   4  -7      766.26      749.06     92.99 o 
  24   4  -7      739.53      733.52     95.67 o 
  25   4  -7      862.87      923.02     99.66 o 
  26   4  -7     1468.34     1473.52    114.26 o 
  27   4  -7     1070.24      937.59    111.88 o 
   1   5  -7      508.72      499.98    119.64 o 
   2   5  -7      907.63     1169.71    141.17 o 
   3   5  -7     1060.68      892.62    202.62 o 
   4   5  -7     1177.53     1311.12    187.83 o 
   5   5  -7      275.70      341.77    112.90 o 
   6   5  -7     1268.72     1101.77    137.22 o 
   7   5  -7     2812.08     2691.05    459.11 o 
   8   5  -7     1170.31      933.97    141.76 o 
   9   5  -7      207.87      210.10     83.30 o 
  10   5  -7     1238.68      972.97    173.95 o 
  11   5  -7      510.19      414.47     84.69 o 
  12   5  -7     1798.58     1891.89    103.94 o 
  13   5  -7      770.84      899.24     87.13 o 
  14   5  -7     1910.46     1887.17    108.32 o 
  15   5  -7     1046.72     1127.19    106.93 o 
  16   5  -7     2052.25     2381.28    159.60 o 
  17   5  -7     1211.98     1582.67    110.90 o 
  18   5  -7      754.90      830.82    124.94 o 
  19   5  -7      295.03      181.64     92.61 o 
  20   5  -7     3054.40     3113.88    148.92 o 
  21   5  -7      703.57      934.75    114.63 o 
  22   5  -7     1918.82     2105.28    140.52 o 
  23   5  -7      179.44      -30.58     94.06 o 
   1   6  -7      575.38      609.19    146.77 o 
   2   6  -7      210.23      261.11    132.81 o 
   3   6  -7     1160.16     1089.65    186.84 o 
   4   6  -7      991.18      946.50    155.14 o 
   5   6  -7      530.07      614.01    145.07 o 
   6   6  -7      228.92      198.27    131.84 o 
   7   6  -7      872.29      974.39    124.86 o 
   8   6  -7      479.68      458.10    170.47 o 
   9   6  -7      527.55      508.07    145.76 o 
  10   6  -7       36.23      118.14    139.36 o 
  11   6  -7     1944.37     1792.21    259.77 o 
  12   6  -7      152.14      135.46    148.64 o 
  13   6  -7     1260.94     1159.36    182.09 o 
  14   6  -7      152.54      373.40    165.70 o 
  15   6  -7      838.72      665.05    202.72 o 
  16   6  -7      601.79      728.60    309.48 o 
   0   0  -6    25404.07    26632.77    951.76 o 
   2   0  -6    26420.02    28093.22    586.46 o 
   4   0  -6    40046.33    42493.74    882.04 o 
   6   0  -6    12687.83    12311.28    419.82 o 
   8   0  -6        4.08      -33.92     31.39 o 
  10   0  -6     5900.70     5757.12    146.99 o 
  12   0  -6     6678.54     6404.96    165.13 o 
  14   0  -6    15091.02    14504.45    413.91 o 
  16   0  -6     1707.63     1919.22    185.75 o 
  18   0  -6     5105.37     4632.40    501.98 o 
  20   0  -6     5042.07     5129.53    220.87 o 
  22   0  -6     1238.64     1061.50    320.69 o 
  24   0  -6      187.34      126.26    105.40 o 
  26   0  -6      515.76      726.19    181.38 o 
  28   0  -6     5771.92     6083.88    427.56 o 
  30   0  -6     4452.14     5028.45    250.07 o 
  32   0  -6      592.28      721.30    148.38 o 
  34   0  -6      366.03      294.13    237.34 o 
   0   1  -6    13703.17    13558.64    354.32 o 
   1   1  -6     5274.91     5274.33     96.84 o 
   2   1  -6     1054.64     1055.60     33.58 o 
   3   1  -6    11492.25    11198.91    175.26 o 
   4   1  -6     1111.56     1169.64     33.23 o 
   5   1  -6    12142.55    11116.54    175.28 o 
   6   1  -6     2111.57     2202.80     53.38 o 
   7   1  -6     3992.82     3868.11     68.49 o 
   8   1  -6       84.58       97.28     24.40 o 
   9   1  -6     1037.74     1076.55     34.23 o 
  10   1  -6     7627.35     7379.43    118.55 o 
  11   1  -6      553.16      604.70     33.29 o 
  12   1  -6      874.19      890.89     39.81 o 
  13   1  -6     9165.04     8909.00    176.78 o 
  14   1  -6     2727.70     2633.55     79.20 o 
  15   1  -6     3713.44     3490.43     94.43 o 
  16   1  -6      373.24      319.14     44.72 o 
  17   1  -6      705.10      613.83     53.13 o 
  18   1  -6      161.62      113.09     46.98 o 
  19   1  -6     6276.01     6048.46    145.86 o 
  20   1  -6     1517.99     1473.56     77.28 o 
  21   1  -6      485.88      427.94     75.02 o 
  22   1  -6      972.00      905.30     83.73 o 
  23   1  -6      249.34       97.60    104.76 o 
  24   1  -6     2137.19     2088.01    136.14 o 
  25   1  -6      872.04      926.02     93.19 o 
  26   1  -6      128.26       16.64     76.96 o 
  27   1  -6     4572.80     4641.54    150.38 o 
  28   1  -6      387.80      552.61     83.44 o 
  29   1  -6     5583.29     5692.56    194.57 o 
  30   1  -6       22.90       62.78     90.66 o 
  31   1  -6     2249.90     2328.25    134.70 o 
  32   1  -6     1653.13     1880.99    137.75 o 
  33   1  -6      250.01      312.34    104.80 o 
  34   1  -6      858.62     1109.93    119.63 o 
   0   2  -6    13776.12    14326.87    316.78 o 
   1   2  -6    17241.72    17486.71    269.53 o 
   2   2  -6     3763.08     3602.01    112.19 o 
   3   2  -6       47.13       66.58     18.92 o 
   4   2  -6     6610.12     6370.53    109.49 o 
   5   2  -6     8624.04     8806.64    135.82 o 
   6   2  -6     6585.25     6357.44    103.74 o 
   7   2  -6      522.84      550.97     27.56 o 
   8   2  -6     3882.64     3907.17     72.83 o 
   9   2  -6    14401.67    14434.41    232.85 o 
  10   2  -6      930.31     1007.06     48.11 o 
  11   2  -6     5288.78     5010.04     97.98 o 
  12   2  -6      614.08      674.45     37.31 o 
  13   2  -6     2605.39     2480.53     75.77 o 
  14   2  -6     2679.19     2656.16     74.89 o 
  15   2  -6      914.66      978.10     49.81 o 
  16   2  -6      408.26      465.69     44.35 o 
  17   2  -6      148.95      125.00     42.09 o 
  18   2  -6      158.21      172.14     44.49 o 
  19   2  -6     1675.39     1565.76     72.70 o 
  20   2  -6      266.27      318.88     51.04 o 
  21   2  -6      351.72      300.22     63.92 o 
  22   2  -6      534.08      458.23     80.35 o 
  23   2  -6     2207.60     1998.04    205.91 o 
  24   2  -6      349.97      233.75     66.94 o 
  25   2  -6     1540.55     1565.52     91.78 o 
  26   2  -6      720.88      779.09     88.29 o 
  27   2  -6      184.63       15.53     86.10 o 
  28   2  -6     2883.57     2862.85    170.81 o 
  29   2  -6      990.96      848.04    146.76 o 
  30   2  -6     1347.79     1327.93    178.23 o 
  31   2  -6      250.99      196.83    105.36 o 
  32   2  -6      863.26      842.93    122.68 o 
  33   2  -6     3489.97     3857.35    212.74 o 
   0   3  -6    15641.20    15570.05    346.31 o 
   1   3  -6     9168.49     9126.34    152.67 o 
   2   3  -6     4681.42     4769.49     91.05 o 
   3   3  -6     2102.81     2211.65     72.21 o 
   4   3  -6      535.80      599.06     30.09 o 
   5   3  -6     2836.68     2761.60     64.79 o 
   6   3  -6      918.53     1010.58     42.66 o 
   7   3  -6     1383.24     1357.20     43.12 o 
   8   3  -6     6251.80     6013.90    104.66 o 
   9   3  -6     5963.97     5951.77    112.58 o 
  10   3  -6     4564.58     4379.07     90.79 o 
  11   3  -6     1918.82     1816.21     55.89 o 
  12   3  -6      505.16      501.71     44.66 o 
  13   3  -6      689.57      688.74     49.25 o 
  14   3  -6     1940.95     1933.99     89.61 o 
  15   3  -6      673.66      586.31     61.63 o 
  16   3  -6       51.13        4.80     39.67 o 
  17   3  -6       45.19       -3.67     42.56 o 
  18   3  -6     1652.89     1664.21     93.86 o 
  19   3  -6      434.62      240.56     80.43 o 
  20   3  -6        0.24        0.24     60.21 o 
  21   3  -6       27.08        6.66     63.07 o 
  22   3  -6      650.54      615.54     82.80 o 
  23   3  -6     3220.58     3243.33    140.36 o 
  24   3  -6     2741.47     2560.31    160.80 o 
  25   3  -6     2158.48     2157.05    125.67 o 
  26   3  -6      744.89      740.03     99.57 o 
  27   3  -6       20.82     -100.37     89.15 o 
  28   3  -6      533.27      447.75    102.86 o 
  29   3  -6      142.60       47.39     96.07 o 
  30   3  -6      190.28      178.40    103.78 o 
  31   3  -6     1147.30     1225.56    132.28 o 
   0   4  -6     3269.52     3530.59    142.33 o 
   1   4  -6     5136.26     5098.55    127.21 o 
   2   4  -6     2968.88     3025.03    148.58 o 
   3   4  -6     1992.66     1958.48     85.82 o 
   4   4  -6     1479.50     1587.31    109.28 o 
   5   4  -6      464.47      431.68     61.04 o 
   6   4  -6     1138.36     1263.08     81.18 o 
   7   4  -6     2675.96     2633.91    119.76 o 
   8   4  -6     5634.85     5629.27    148.51 o 
   9   4  -6     1739.03     1835.69     82.96 o 
  10   4  -6     2746.22     2699.18    143.77 o 
  11   4  -6     1136.35      968.30    117.47 o 
  12   4  -6       68.55       57.21     46.68 o 
  13   4  -6     1262.97     1141.36     88.77 o 
  14   4  -6     3728.29     3621.61    126.60 o 
  15   4  -6      597.18      633.66     82.15 o 
  16   4  -6      284.43      354.92     73.97 o 
  17   4  -6       71.52      104.82     69.62 o 
  18   4  -6      885.82      836.14     86.51 o 
  19   4  -6      184.22      112.77     75.74 o 
  20   4  -6      789.58      729.10     92.71 o 
  21   4  -6      198.95      109.79     75.14 o 
  22   4  -6      735.20      734.34     97.31 o 
  23   4  -6      653.95      691.79     92.26 o 
  24   4  -6     4103.42     3940.12    146.74 o 
  25   4  -6     1168.11     1177.55    105.69 o 
  26   4  -6      424.81      513.75     96.46 o 
  27   4  -6       28.06       37.58     93.14 o 
  28   4  -6      568.19      503.57    101.34 o 
   0   5  -6     1506.76     1639.18    216.71 o 
   1   5  -6     1954.59     2341.21    171.97 o 
   2   5  -6      767.48      956.90    133.86 o 
   3   5  -6      608.49      593.31    121.21 o 
   4   5  -6     2506.65     2502.83    176.36 o 
   5   5  -6     1270.70     1265.50    142.98 o 
   6   5  -6     4059.70     3839.88    274.16 o 
   7   5  -6      756.40      719.20    124.18 o 
   8   5  -6     1292.98     1215.03    107.71 o 
   9   5  -6     2743.52     2764.26    144.56 o 
  10   5  -6      249.34      296.62     68.01 o 
  11   5  -6      969.17     1024.47     84.38 o 
  12   5  -6      429.44      378.22     74.40 o 
  13   5  -6      331.33      299.73     73.08 o 
  14   5  -6     1520.71     1532.51    101.01 o 
  15   5  -6     1605.94     1806.37    109.15 o 
  16   5  -6       95.53      122.80     82.29 o 
  17   5  -6      583.82      466.65     87.97 o 
  18   5  -6      157.40      332.26    116.64 o 
  19   5  -6     1386.11     1175.55    111.00 o 
  20   5  -6       51.88       73.53     93.01 o 
  21   5  -6        2.18      -33.11     92.91 o 
  22   5  -6      137.42       98.79    100.87 o 
  23   5  -6      892.74      929.45    121.02 o 
  24   5  -6      313.07      219.57     99.21 o 
   0   6  -6     1026.78     1270.47    232.18 o 
   1   6  -6      228.15      168.73    158.46 o 
   2   6  -6        0.29      230.05    146.65 o 
   3   6  -6     1923.91     2069.39    188.13 o 
   4   6  -6      287.68      511.76    140.37 o 
   5   6  -6     6466.31     5855.36    285.31 o 
   6   6  -6      571.24      439.84    138.69 o 
   7   6  -6      931.58      962.05    153.84 o 
   8   6  -6      122.22      301.69    140.17 o 
   9   6  -6      152.47      114.97    140.81 o 
  10   6  -6      672.34      405.02    152.68 o 
  11   6  -6       73.28      -77.89    138.19 o 
  12   6  -6       19.33     -111.17    140.42 o 
  13   6  -6      707.10      825.15    165.54 o 
  14   6  -6      632.31      648.74    167.01 o 
  15   6  -6      592.92      763.31    173.50 o 
  16   6  -6       32.18       88.49    310.27 o 
  17   6  -6       95.46       39.19    116.17 o 
   0   7  -6      290.83      147.05    226.23 o 
   1   7  -6       86.67       88.75    155.01 o 
   2   0  -5    37940.50    41655.82    861.62 o 
   4   0  -5    13435.98    14249.86    305.66 o 
   6   0  -5     4826.77     4604.36    113.85 o 
   8   0  -5    28220.04    27271.43    577.07 o 
  10   0  -5     5041.64     4819.58    114.59 o 
  12   0  -5     9867.08     9733.45    244.66 o 
  14   0  -5    12702.62    12510.45    473.49 o 
  16   0  -5     8531.74     8358.65    739.52 o 
  18   0  -5     5281.38     5150.01    432.62 o 
  20   0  -5    11886.97    13080.53    602.29 o 
  22   0  -5     2398.05     2822.73    245.68 o 
  24   0  -5     5134.73     5458.72    341.73 o 
  26   0  -5     7073.55     7253.09    415.75 o 
  28   0  -5      929.99      942.03    209.16 o 
  30   0  -5     2453.91     2880.68    293.31 o 
  32   0  -5     1147.45      796.77    223.85 o 
  34   0  -5     1047.15     1049.76    165.92 o 
   1   1  -5     6641.82     6695.16    116.08 o 
   2   1  -5       46.26       77.84     19.70 o 
   3   1  -5     2989.46     2821.41     53.32 o 
   4   1  -5     4352.03     4551.18     78.44 o 
   5   1  -5     1221.54     1108.89     34.82 o 
   6   1  -5     6617.53     6447.11    100.50 o 
   7   1  -5    21380.36    21535.00    304.90 o 
   8   1  -5     2818.57     2685.10     50.42 o 
   9   1  -5     6351.02     5924.20     91.47 o 
  10   1  -5     3458.06     3537.80     67.97 o 
  11   1  -5     4017.88     3855.97     74.21 o 
  12   1  -5    12255.81    12117.13    203.37 o 
  13   1  -5     3569.31     3417.65     80.00 o 
  14   1  -5      467.28      510.74     42.23 o 
  15   1  -5     7115.39     6425.02    140.84 o 
  16   1  -5     2838.39     2655.06     83.50 o 
  17   1  -5    11219.01    10470.83    232.24 o 
  18   1  -5      910.00      986.72     66.14 o 
  19   1  -5     4716.59     4536.80    220.33 o 
  20   1  -5     1121.18      931.96    125.70 o 
  21   1  -5     2255.28     2257.82    103.75 o 
  22   1  -5     4647.11     4659.23    150.90 o 
  23   1  -5     2275.08     2579.89    118.37 o 
  24   1  -5      266.26      269.17     75.27 o 
  25   1  -5     3187.59     3414.19    139.80 o 
  26   1  -5     1206.57     1140.36     97.27 o 
  27   1  -5     1982.27     2216.59    124.65 o 
  28   1  -5       23.27       -6.12     86.22 o 
  29   1  -5      186.82       94.99     89.28 o 
  30   1  -5      537.08      448.31    101.84 o 
  31   1  -5      940.32      934.42    125.54 o 
  32   1  -5      577.78      509.47    116.08 o 
  33   1  -5       76.74      325.33    118.03 o 
  34   1  -5      334.54      281.07    142.49 o 
   1   2  -5     3996.13     3752.19     71.11 o 
   2   2  -5     1158.86     1269.00     66.75 o 
   3   2  -5     3136.51     2876.03     54.79 o 
   4   2  -5      995.83     1068.60     32.08 o 
   5   2  -5       25.97       29.92     16.84 o 
   6   2  -5     3543.42     3365.00     62.56 o 
   7   2  -5     6241.00     6140.67    108.29 o 
   8   2  -5     3222.89     3199.25     67.19 o 
   9   2  -5      988.31     1013.46     38.86 o 
  10   2  -5     2467.78     2339.24     57.64 o 
  11   2  -5     5638.14     5478.18    103.22 o 
  12   2  -5     8240.37     8062.88    159.49 o 
  13   2  -5     4276.87     4127.88    111.16 o 
  14   2  -5     1581.12     1492.07     58.72 o 
  15   2  -5     2884.56     2913.34     93.90 o 
  16   2  -5     5870.77     5692.46    143.49 o 
  17   2  -5     2855.47     2756.60     96.80 o 
  18   2  -5     4553.97     4372.29    126.70 o 
  19   2  -5     2395.89     2423.07     87.52 o 
  20   2  -5     2746.31     2703.49     95.59 o 
  21   2  -5     6503.35     6213.85    227.72 o 
  22   2  -5     1865.63     1951.40     89.28 o 
  23   2  -5     1038.78      920.33     75.64 o 
  24   2  -5     1329.82     1331.40     83.81 o 
  25   2  -5     1410.95     1247.66     85.27 o 
  26   2  -5     1203.56     1167.99     88.52 o 
  27   2  -5     1823.76     1718.83    140.93 o 
  28   2  -5      495.07      374.77    116.61 o 
  29   2  -5      419.97      511.91    117.56 o 
  30   2  -5        2.45      -64.20    110.50 o 
  31   2  -5     1583.82     1745.97    162.46 o 
  32   2  -5      249.78      116.18    123.37 o 
  33   2  -5      134.56      130.89    127.14 o 
   1   3  -5     1166.96     1364.14     68.62 o 
   2   3  -5     4739.61     4645.22     87.28 o 
   3   3  -5     1909.91     1912.48     55.47 o 
   4   3  -5      160.59      167.05     23.70 o 
   5   3  -5      196.96      187.74     23.73 o 
   6   3  -5     1558.89     1519.59     50.54 o 
   7   3  -5     2499.79     2384.40     57.94 o 
   8   3  -5     2965.98     2937.66     66.01 o 
   9   3  -5     1582.61     1590.18     59.09 o 
  10   3  -5     2593.34     2397.33     60.31 o 
  11   3  -5     4549.00     4242.14    156.28 o 
  12   3  -5     8123.21     7713.12    172.58 o 
  13   3  -5     3652.90     3519.63    162.99 o 
  14   3  -5     1540.39     1619.85     71.46 o 
  15   3  -5     5071.75     5009.38    134.63 o 
  16   3  -5     3488.10     3402.85    140.11 o 
  17   3  -5     2124.54     2200.15    112.86 o 
  18   3  -5     1523.14     1627.04    206.14 o 
  19   3  -5      705.61      825.13     80.75 o 
  20   3  -5     7701.94     7537.57    204.73 o 
  21   3  -5     5029.46     4961.08    162.24 o 
  22   3  -5     4010.19     4145.74    225.85 o 
  23   3  -5      836.16      800.04     91.55 o 
  24   3  -5      287.86      240.80     83.70 o 
  25   3  -5      646.46      835.52    101.75 o 
  26   3  -5     1242.91     1077.40    107.52 o 
  27   3  -5      400.16      446.57    102.05 o 
  28   3  -5      173.14       60.33     97.49 o 
  29   3  -5      860.07      735.81    139.67 o 
  30   3  -5     1271.82      880.95    141.44 o 
  31   3  -5      241.00       87.87    135.10 o 
  32   3  -5      887.10      718.28    146.77 o 
   1   4  -5       28.33      128.64     35.31 o 
   2   4  -5     7165.47     7394.07    201.97 o 
   3   4  -5      375.94      337.08     55.10 o 
   4   4  -5     1799.94     1667.09     88.04 o 
   5   4  -5      548.06      555.31     62.60 o 
   6   4  -5     2327.35     2205.08    176.56 o 
   7   4  -5      678.47      693.63     57.65 o 
   8   4  -5     1804.36     1850.71     87.42 o 
   9   4  -5     2179.11     2063.82     72.98 o 
  10   4  -5      454.60      410.69     48.89 o 
  11   4  -5     2399.06     2448.13     80.58 o 
  12   4  -5     4093.20     4073.16    115.02 o 
  13   4  -5     3804.31     3956.57    120.77 o 
  14   4  -5      831.12      830.99     67.97 o 
  15   4  -5     2552.29     2442.07    100.07 o 
  16   4  -5      845.06      823.85     86.06 o 
  17   4  -5      725.57      695.82     86.11 o 
  18   4  -5      755.51      771.43    166.06 o 
  19   4  -5     1793.78     1827.03    130.48 o 
  20   4  -5     2334.45     2503.78    175.72 o 
  21   4  -5     1915.83     2042.59    163.25 o 
  22   4  -5     1531.59     1674.28    117.87 o 
  23   4  -5     1386.57     1422.82    117.46 o 
  24   4  -5      155.70       86.53     92.76 o 
  25   4  -5      444.81      403.57    115.43 o 
  26   4  -5     1174.70     1071.37    116.96 o 
  27   4  -5      657.75      670.73    116.40 o 
  28   4  -5       37.49      -37.53    104.65 o 
  29   4  -5      445.11      434.18    118.16 o 
   1   5  -5      629.29      702.33    124.40 o 
   2   5  -5      170.22      181.53    106.21 o 
   3   5  -5     4078.29     3707.03    296.18 o 
   4   5  -5     1006.06      954.28    128.90 o 
   5   5  -5      111.13       22.42     99.19 o 
   6   5  -5      295.33      355.13    201.92 o 
   7   5  -5     3339.05     2833.64    180.26 o 
   8   5  -5     2186.52     2041.26    132.44 o 
   9   5  -5      755.91      713.07     82.55 o 
  10   5  -5      438.79      427.88     64.84 o 
  11   5  -5     1520.82     1685.10     88.96 o 
  12   5  -5     1039.98     1164.95     90.70 o 
  13   5  -5     1946.12     2194.03    102.19 o 
  14   5  -5     2571.17     2635.81    111.78 o 
  15   5  -5     1378.66     1499.29    106.57 o 
  16   5  -5     1658.33     1708.61    101.06 o 
  17   5  -5      643.57      770.45     87.57 o 
  18   5  -5     2747.03     2718.72    134.46 o 
  19   5  -5      408.18      598.00    157.83 o 
  20   5  -5      411.20      423.35     95.44 o 
  21   5  -5     1406.57     1314.53    117.79 o 
  22   5  -5      351.14      192.83    100.87 o 
  23   5  -5      255.81      434.08    107.50 o 
  24   5  -5     1210.99     1312.63    168.37 o 
  25   5  -5      767.13      771.65    107.44 o 
   1   6  -5      326.49      489.34    140.03 o 
   2   6  -5       92.81       -7.15    123.63 o 
   3   6  -5      463.98      476.49    217.10 o 
   4   6  -5      535.22      527.28    138.95 o 
   5   6  -5      511.98      549.38    281.90 o 
   6   6  -5      192.99      132.24    167.89 o 
   7   6  -5     3472.70     3510.03    591.97 o 
   8   6  -5       61.61       51.06    215.42 o 
   9   6  -5      675.00      679.37    153.02 o 
  10   6  -5      280.89      162.96    141.22 o 
  11   6  -5     2007.06     1878.16    306.60 o 
  12   6  -5      681.84      749.44    159.96 o 
  13   6  -5     1529.80     1740.03    188.72 o 
  14   6  -5      225.57       88.53    150.32 o 
  15   6  -5     2332.35     2176.28    211.22 o 
  16   6  -5      164.58      299.73    115.62 o 
  17   6  -5     3198.62     3221.54    187.08 o 
  18   6  -5      120.57      156.74    120.49 o 
   1   7  -5       14.25       92.52    152.45 o 
   2   7  -5      348.01      488.11    167.69 o 
   3   7  -5        0.20       32.81    152.05 o 
   4   7  -5      296.44      128.91    156.78 o 
   5   7  -5      118.58       95.45    230.80 o 
   6   7  -5      967.32      813.04    268.30 o 
   0   0  -4   179539.38   188493.03   6538.28 o 
   2   0  -4     3109.84     3219.79     77.56 o 
   4   0  -4      181.04      221.84     46.07 o 
   6   0  -4      450.74      475.68     27.93 o 
   8   0  -4    20311.46    19158.69    365.50 o 
  10   0  -4    17105.87    15773.39    365.71 o 
  12   0  -4     5738.81     5743.75    159.58 o 
  14   0  -4     2067.13     2357.17    181.98 o 
  16   0  -4     6115.40     6549.59    341.93 o 
  18   0  -4     2238.17     2242.99    178.90 o 
  20   0  -4     9258.27    10312.37    495.72 o 
  22   0  -4     9123.62    10388.97    509.42 o 
  24   0  -4    11408.10    13704.85    637.81 o 
  26   0  -4     2359.81     2251.00    243.10 o 
  28   0  -4       35.52      -50.80    158.16 o 
  30   0  -4      565.78      825.55    207.97 o 
  32   0  -4     8581.53     8589.84    503.46 o 
  34   0  -4     3688.36     3678.24    329.23 o 
   0   1  -4    44849.92    47266.89    980.75 o 
   1   1  -4    33814.52    34273.77    503.10 o 
   2   1  -4     5875.07     6198.18     99.87 o 
   3   1  -4     4240.10     3998.79     68.93 o 
   4   1  -4     7833.31     7808.43    115.82 o 
   5   1  -4     2006.60     1979.59     39.51 o 
   6   1  -4     2768.54     2692.24     49.47 o 
   7   1  -4    13709.02    13376.51    193.67 o 
   8   1  -4     2431.00     2394.70     52.73 o 
   9   1  -4    22056.17    21706.40    311.52 o 
  10   1  -4     5062.18     5109.21     95.38 o 
  11   1  -4     4809.63     4661.06    101.14 o 
  12   1  -4     2249.63     2335.27     74.17 o 
  13   1  -4      303.53      285.03     33.18 o 
  14   1  -4     3222.07     3234.41    123.43 o 
  15   1  -4     1105.91     1045.05     58.19 o 
  16   1  -4     1509.53     1476.46    118.75 o 
  17   1  -4       14.98      -11.80     38.68 o 
  18   1  -4     1534.05     1396.26     71.54 o 
  19   1  -4     3202.49     2975.22    115.49 o 
  20   1  -4     1972.64     2055.84     95.67 o 
  21   1  -4       98.91       37.49     59.46 o 
  22   1  -4     1835.97     1710.31    123.45 o 
  23   1  -4     3462.78     3639.79    131.24 o 
  24   1  -4       66.33       87.85     85.00 o 
  25   1  -4     3159.83     3564.09    169.86 o 
  26   1  -4       21.96       25.19     91.98 o 
  27   1  -4      803.18      852.34    199.49 o 
  28   1  -4     1093.37     1268.29    130.14 o 
  29   1  -4       68.22       14.11    102.27 o 
  30   1  -4      668.63      963.70    129.95 o 
  31   1  -4     1690.20     1899.12    173.15 o 
  32   1  -4      314.52      343.59    141.26 o 
  33   1  -4     3998.25     4342.53    198.36 o 
  34   1  -4      257.21      505.39    123.14 o 
  35   1  -4     1732.01     1973.08    171.64 o 
   0   2  -4    12630.28    12765.35    279.68 o 
   1   2  -4     2850.48     3183.29     61.05 o 
   2   2  -4     6314.67     5985.57     93.37 o 
   3   2  -4     1451.43     1423.62     34.96 o 
   4   2  -4     2283.49     2219.11     45.11 o 
   5   2  -4    12150.80    11425.59    181.20 o 
   6   2  -4     3203.57     2891.10     55.06 o 
   7   2  -4     3655.35     3751.55     67.31 o 
   8   2  -4    12023.73    11562.66    213.20 o 
   9   2  -4     4280.23     4055.81     87.05 o 
  10   2  -4     2038.78     1904.16     66.60 o 
  11   2  -4     1628.58     1692.92     64.10 o 
  12   2  -4      391.26      300.87     49.86 o 
  13   2  -4     3327.61     2995.43    116.23 o 
  14   2  -4      762.92      824.42     51.06 o 
  15   2  -4     3808.60     3639.09    143.60 o 
  16   2  -4       98.76      124.20     36.33 o 
  17   2  -4      499.98      546.51     50.44 o 
  18   2  -4      410.19      425.49     50.27 o 
  19   2  -4     7758.11     7265.60    162.83 o 
  20   2  -4      388.29      434.28     55.82 o 
  21   2  -4      124.24      108.47     52.61 o 
  22   2  -4      187.08      161.86     56.51 o 
  23   2  -4     2027.14     2045.49    113.03 o 
  24   2  -4     3849.73     3656.38    121.84 o 
  25   2  -4      231.26      281.11     70.56 o 
  26   2  -4      643.13      643.72     76.44 o 
  27   2  -4     3050.11     2937.43    134.11 o 
  28   2  -4     1045.53     1190.45    128.85 o 
  29   2  -4     3418.05     3560.48    192.67 o 
  30   2  -4      866.17      738.70    162.47 o 
  31   2  -4      168.51      321.89    230.04 o 
  32   2  -4     2071.84     2126.67    202.84 o 
  33   2  -4      712.02     1038.20    286.76 o 
  34   2  -4     1876.82     2197.71    184.38 o 
   0   3  -4     2248.32     2433.93    162.63 o 
   1   3  -4      512.39      505.54     29.61 o 
   2   3  -4     4849.81     5136.13    112.00 o 
   3   3  -4     8550.05     8783.08    148.38 o 
   4   3  -4    11601.73    11718.13    177.72 o 
   5   3  -4    10124.68     9826.03    152.14 o 
   6   3  -4    13232.20    12857.49    193.54 o 
   7   3  -4     1296.87     1321.83     38.71 o 
   8   3  -4      873.81      958.88     31.85 o 
   9   3  -4      158.19      228.55     46.33 o 
  10   3  -4     1082.72     1116.79     45.50 o 
  11   3  -4      441.18      487.26     35.12 o 
  12   3  -4      810.88      849.32     41.67 o 
  13   3  -4     3163.00     3044.21     87.22 o 
  14   3  -4     6915.41     6868.89    150.60 o 
  15   3  -4     1079.78     1186.26     64.32 o 
  16   3  -4      399.81      356.57     63.44 o 
  17   3  -4      387.25      358.42     65.00 o 
  18   3  -4     1107.29      989.26     81.80 o 
  19   3  -4     2388.67     2404.85    168.01 o 
  20   3  -4     2474.41     2715.03    118.31 o 
  21   3  -4      211.54      261.52     66.74 o 
  22   3  -4      150.42       70.66     65.31 o 
  23   3  -4      525.92      446.07     74.53 o 
  24   3  -4      887.70      893.12    118.44 o 
  25   3  -4       82.42       38.60     82.26 o 
  26   3  -4     1345.69     1140.40    109.43 o 
  27   3  -4     1168.11     1229.78    113.71 o 
  28   3  -4     3455.08     3116.84    185.91 o 
  29   3  -4     2322.42     2231.53    226.58 o 
  30   3  -4     1207.89      748.88    186.48 o 
  31   3  -4      216.42      -19.74    128.20 o 
  32   3  -4      259.42      208.52    138.73 o 
   0   4  -4     1997.57     2206.61     90.66 o 
   1   4  -4     1556.12     1607.22     67.69 o 
   2   4  -4     1323.33     1457.73     71.17 o 
   3   4  -4     2374.03     2661.16    143.24 o 
   4   4  -4     7748.91     7813.71    186.05 o 
   5   4  -4     5080.83     5100.20    145.53 o 
   6   4  -4     6009.49     5778.67    194.89 o 
   7   4  -4     1450.48     1365.68     64.66 o 
   8   4  -4      666.24      695.39     54.09 o 
   9   4  -4      396.18      398.74     45.74 o 
  10   4  -4      752.81      754.27     52.92 o 
  11   4  -4       47.33       13.85     46.29 o 
  12   4  -4      582.00      679.37     59.83 o 
  13   4  -4      941.02      945.26     81.23 o 
  14   4  -4     2886.36     3119.50    125.10 o 
  15   4  -4      941.66     1017.44     84.11 o 
  16   4  -4      252.06      236.16     72.20 o 
  17   4  -4       54.70      -21.82     69.83 o 
  18   4  -4      724.82      709.83     87.92 o 
  19   4  -4      512.75      451.32     82.59 o 
  20   4  -4     2368.22     2216.68    120.12 o 
  21   4  -4      434.23      423.74     87.60 o 
  22   4  -4      137.26      127.71     86.73 o 
  23   4  -4      160.41      284.11     82.59 o 
  24   4  -4      457.67      468.91     85.58 o 
  25   4  -4      490.12      536.93    105.76 o 
  26   4  -4      387.65      451.96    106.92 o 
  27   4  -4     1493.98     1481.35    126.42 o 
  28   4  -4     2472.91     2458.11    153.49 o 
  29   4  -4      273.77      130.29    111.74 o 
   0   5  -4     6999.95     6542.02    369.91 o 
   1   5  -4      389.64      634.84     94.73 o 
   2   5  -4     2134.67     2417.34    139.04 o 
   3   5  -4     3560.40     3654.32    259.20 o 
   4   5  -4     2013.35     2107.15    249.72 o 
   5   5  -4     5549.15     5378.54    271.20 o 
   6   5  -4     2321.36     2411.77    192.61 o 
   7   5  -4      118.62      184.85     82.76 o 
   8   5  -4     3256.47     3181.75    155.09 o 
   9   5  -4      713.17      757.48     84.91 o 
  10   5  -4     2631.13     2582.99     90.60 o 
  11   5  -4      233.99      268.11     61.62 o 
  12   5  -4      189.76      277.21     65.53 o 
  13   5  -4     1198.89     1281.95    109.82 o 
  14   5  -4       36.01       20.54     63.49 o 
  15   5  -4     1783.47     1969.99    115.69 o 
  16   5  -4       78.62       93.51     80.27 o 
  17   5  -4      218.76      257.59    124.11 o 
  18   5  -4      245.32      257.68     90.87 o 
  19   5  -4     3374.72     3138.19    150.83 o 
  20   5  -4       18.29       73.01     92.94 o 
  21   5  -4      608.83      531.01    106.17 o 
  22   5  -4      533.61      498.19    108.77 o 
  23   5  -4      471.96      515.66    109.89 o 
  24   5  -4      981.81     1024.54    125.36 o 
  25   5  -4      241.32      316.27    100.62 o 
   0   6  -4      375.38      577.48    205.99 o 
   1   6  -4     4265.81     4454.19    256.79 o 
   2   6  -4      212.37      270.56    103.47 o 
   3   6  -4      215.33      262.41    103.57 o 
   4   6  -4      806.04      686.38    158.04 o 
   5   6  -4     1354.35     1523.46    139.32 o 
   6   6  -4      124.19      115.35    102.49 o 
   7   6  -4      743.43      844.83    168.02 o 
   8   6  -4      421.16      408.55     95.57 o 
   9   6  -4     1670.30     1628.62    178.88 o 
  10   6  -4       11.31       55.49    120.33 o 
  11   6  -4     1346.29     1383.18    144.42 o 
  12   6  -4      163.88       35.23    122.01 o 
  13   6  -4      128.65      125.41    116.56 o 
  14   6  -4      399.81      377.63    130.93 o 
  15   6  -4      666.50      718.57    138.52 o 
  16   6  -4       82.40       34.30     96.60 o 
  17   6  -4      129.63       99.75    103.10 o 
  18   6  -4      180.68      234.75    108.90 o 
  19   6  -4      696.83      598.22    113.14 o 
   0   7  -4     4545.69     4749.07    409.20 o 
   1   7  -4       21.57      105.81    152.11 o 
   2   7  -4     1330.95     1572.57    306.31 o 
   3   7  -4      147.79      179.41    159.60 o 
   4   7  -4      180.83      -46.69    149.29 o 
   5   7  -4       10.73       -5.07    148.05 o 
   6   7  -4       14.01     -244.09    211.35 o 
   7   7  -4       89.22       39.70    153.54 o 
   8   7  -4     1199.17     1259.06    192.94 o 
   2   0  -3     2821.96     3024.27     73.03 o 
   4   0  -3    24683.43    24346.77    451.80 o 
   6   0  -3     7969.14     7864.80    223.88 o 
   8   0  -3     9410.12     8463.10    264.03 o 
  10   0  -3    10497.57    10196.48    438.17 o 
  12   0  -3    40539.55    40952.61   1573.10 o 
  14   0  -3     8164.46     8541.50    293.31 o 
  16   0  -3     9380.17    10051.42    342.43 o 
  18   0  -3     5886.11     6312.28    251.90 o 
  20   0  -3     9828.14    11053.19    383.86 o 
  22   0  -3    13564.83    14679.03    663.41 o 
  24   0  -3      927.72     1019.03    169.67 o 
  26   0  -3     1392.92     1222.84    189.72 o 
  28   0  -3     2334.56     2325.82    242.11 o 
  30   0  -3     2911.90     2611.98    265.13 o 
  32   0  -3     1093.82     1016.45    208.37 o 
  34   0  -3      934.19     1048.01    237.94 o 
  36   0  -3      926.75     1592.75    270.88 o 
   1   1  -3    16414.31    17142.77    238.14 o 
   2   1  -3     7324.88     7414.60    107.81 o 
   3   1  -3    14749.52    14889.01    208.54 o 
   4   1  -3     2136.50     2174.77     39.47 o 
   5   1  -3     5259.13     5259.60     81.15 o 
   6   1  -3     2542.06     2442.42     52.97 o 
   7   1  -3    11503.93    11144.91    194.57 o 
   8   1  -3     7371.91     7051.97    128.89 o 
   9   1  -3     3769.74     3674.15    100.45 o 
  10   1  -3        9.46       10.14     14.67 o 
  11   1  -3     4235.81     4293.07    104.01 o 
  12   1  -3      189.15      153.26     28.08 o 
  13   1  -3     6398.99     6465.77    155.11 o 
  14   1  -3      400.67      346.98     43.89 o 
  15   1  -3    11316.76    11059.56    244.65 o 
  16   1  -3     3084.55     3056.64    106.78 o 
  17   1  -3    13214.95    12664.38    408.23 o 
  18   1  -3     1288.77     1415.07    126.32 o 
  19   1  -3     5796.37     5020.66    154.68 o 
  20   1  -3     1593.13     1504.85     83.59 o 
  21   1  -3     7930.65     7522.72    196.39 o 
  22   1  -3      788.58      784.40     84.50 o 
  23   1  -3     1689.36     1783.41     94.76 o 
  24   1  -3      179.91      234.45     68.32 o 
  25   1  -3     1743.99     1770.22    129.33 o 
  26   1  -3     1848.41     2092.44    238.83 o 
  27   1  -3     1671.75     1806.04    136.10 o 
  28   1  -3      375.29      388.23    107.48 o 
  29   1  -3     1279.75     1412.70    132.97 o 
  30   1  -3     1229.82     1507.47    166.27 o 
  31   1  -3     1152.43     1587.45    253.35 o 
  32   1  -3      550.16      631.10    131.55 o 
  33   1  -3      226.91      232.83    131.65 o 
  34   1  -3      156.46       76.18    144.37 o 
  35   1  -3      675.62      628.19    188.03 o 
   1   2  -3     3695.89     3787.72     63.74 o 
   2   2  -3     6387.45     6476.50     93.67 o 
   3   2  -3     8142.49     8170.39    123.91 o 
   4   2  -3     2226.92     2147.54     43.65 o 
   5   2  -3      502.54      500.01     22.62 o 
   6   2  -3     2803.92     3043.35     83.13 o 
   7   2  -3    17480.13    17196.97    252.58 o 
   8   2  -3      696.42      713.68     26.18 o 
   9   2  -3      283.11      290.36     34.96 o 
  10   2  -3     4035.68     4014.13     81.32 o 
  11   2  -3     3270.93     3160.60     79.16 o 
  12   2  -3     5266.28     5581.53    120.11 o 
  13   2  -3     3668.89     3685.87    100.07 o 
  14   2  -3     5001.24     4813.59    122.59 o 
  15   2  -3     5232.39     5137.90    118.16 o 
  16   2  -3     7233.63     7204.57    140.68 o 
  17   2  -3    13107.07    12976.83    229.09 o 
  18   2  -3     2364.18     2435.43     76.95 o 
  19   2  -3      584.78      517.48     53.12 o 
  20   2  -3     7473.40     7315.27    151.53 o 
  21   2  -3     8983.01     8969.14    177.72 o 
  22   2  -3     3595.05     3375.56    110.37 o 
  23   2  -3      431.21      351.75     54.48 o 
  24   2  -3     1222.25     1223.42     85.35 o 
  25   2  -3     1512.47     1446.91    125.34 o 
  26   2  -3      605.39      624.20     89.38 o 
  27   2  -3     3121.65     2830.27    278.87 o 
  28   2  -3     1120.35     1195.44    132.75 o 
  29   2  -3      965.80      925.89    128.72 o 
  30   2  -3      530.09      321.87    120.12 o 
  31   2  -3     1053.58     1189.73    141.28 o 
  32   2  -3      173.74      112.56    125.23 o 
  33   2  -3      134.93      332.92    191.38 o 
  34   2  -3       72.31       37.22    135.35 o 
   1   3  -3      648.16      881.92     39.48 o 
   2   3  -3     9086.47     9519.67    162.72 o 
   3   3  -3     1383.00     1502.96     68.28 o 
   4   3  -3      548.03      504.53     27.47 o 
   5   3  -3      569.43      617.93     38.29 o 
   6   3  -3     3979.14     3924.48     97.82 o 
   7   3  -3     7855.58     7722.76    152.13 o 
   8   3  -3     5129.97     4949.95     99.38 o 
   9   3  -3      445.94      407.08     45.84 o 
  10   3  -3      996.61     1002.80     42.92 o 
  11   3  -3     4319.56     4174.21     89.25 o 
  12   3  -3     3103.93     2945.67     72.73 o 
  13   3  -3     2087.90     2040.55     59.88 o 
  14   3  -3     4721.97     4473.69    114.38 o 
  15   3  -3     3681.84     3567.14    119.31 o 
  16   3  -3     3277.93     3433.09    121.94 o 
  17   3  -3     4752.34     4788.35    147.70 o 
  18   3  -3     2499.50     2759.64    115.95 o 
  19   3  -3      905.07      930.11    153.59 o 
  20   3  -3     1595.42     1800.22     98.06 o 
  21   3  -3     1133.06     1224.12     81.68 o 
  22   3  -3     1846.69     2062.63     96.67 o 
  23   3  -3      806.47      790.41     81.04 o 
  24   3  -3      503.84      497.59     75.82 o 
  25   3  -3     1580.70     1590.67     98.02 o 
  26   3  -3     1179.03     1203.62    100.24 o 
  27   3  -3     1410.61     1197.14    112.32 o 
  28   3  -3      538.63      463.52    188.66 o 
  29   3  -3       46.58       63.49    114.82 o 
  30   3  -3      120.05      -36.42    116.41 o 
  31   3  -3      839.14      822.70    143.76 o 
  32   3  -3      762.86      787.33    148.11 o 
   1   4  -3      699.80      924.98     74.52 o 
   2   4  -3     4060.16     4088.43    105.08 o 
   3   4  -3     1780.12     1874.20     70.88 o 
   4   4  -3     1593.15     1681.20     68.70 o 
   5   4  -3      624.95      703.25     57.43 o 
   6   4  -3      576.92      608.30     55.66 o 
   7   4  -3     2293.12     2285.83     95.23 o 
   8   4  -3     4175.03     4114.85    128.29 o 
   9   4  -3     1772.85     1812.16     76.24 o 
  10   4  -3     2160.12     2226.27     86.01 o 
  11   4  -3     1663.81     1659.73     76.10 o 
  12   4  -3     6382.71     6355.54    152.78 o 
  13   4  -3     3838.75     3655.25    130.13 o 
  14   4  -3     1245.18     1263.00     83.41 o 
  15   4  -3     4375.76     4246.51    144.71 o 
  16   4  -3     4844.38     4735.42    157.20 o 
  17   4  -3     1781.34     1844.89    109.62 o 
  18   4  -3     3436.74     3388.68    137.68 o 
  19   4  -3     1962.15     1946.11    181.67 o 
  20   4  -3     3094.81     3420.16    222.62 o 
  21   4  -3      975.30     1083.01    132.10 o 
  22   4  -3     2063.37     2380.48    130.64 o 
  23   4  -3     1068.81     1173.83     98.62 o 
  24   4  -3      778.82     1013.60     96.08 o 
  25   4  -3     1626.78     1586.31    125.57 o 
  26   4  -3     1638.63     1608.31    124.10 o 
  27   4  -3      923.77      872.61    101.78 o 
  28   4  -3      136.46       63.45     91.12 o 
  29   4  -3     1073.72     1255.01    139.61 o 
  30   4  -3      885.75      854.81    156.16 o 
   1   5  -3     1645.14     1712.50    114.14 o 
   2   5  -3     2615.33     2613.79    148.32 o 
   3   5  -3      660.63      864.84     83.24 o 
   4   5  -3     1211.23     1256.25     93.03 o 
   5   5  -3      193.12      202.07     83.83 o 
   6   5  -3      762.74      753.57     98.62 o 
   7   5  -3     3288.45     3322.16    159.56 o 
   8   5  -3      378.87      433.97     91.51 o 
   9   5  -3     1021.43     1127.86     92.39 o 
  10   5  -3      901.78      972.72     74.35 o 
  11   5  -3     1901.42     1945.26    109.53 o 
  12   5  -3     2516.07     2378.13    120.52 o 
  13   5  -3      828.58     1070.26    116.98 o 
  14   5  -3     1219.62     1260.97    102.59 o 
  15   5  -3     1075.69     1165.19    103.48 o 
  16   5  -3     1765.64     2054.12    119.86 o 
  17   5  -3     1586.54     1475.37    112.77 o 
  18   5  -3     1529.95     1620.75    119.16 o 
  19   5  -3      249.94      272.69    100.83 o 
  20   5  -3     1442.81     1330.39    118.42 o 
  21   5  -3      601.64      610.96    104.23 o 
  22   5  -3      975.61      969.02    112.54 o 
  23   5  -3      249.74      228.83    102.06 o 
  24   5  -3      828.55      838.14    115.73 o 
  25   5  -3     1323.57     1492.96    121.75 o 
  26   5  -3      759.45      717.35    111.63 o 
   1   6  -3      360.58      493.15     91.50 o 
   2   6  -3      872.60      906.45    100.65 o 
   3   6  -3      679.17      835.88     99.21 o 
   4   6  -3     1200.31     1200.13    128.69 o 
   5   6  -3      256.07      312.74    105.61 o 
   6   6  -3      918.18      969.28    123.57 o 
   7   6  -3     1056.30      936.92    123.03 o 
   8   6  -3      305.85      404.22    109.83 o 
   9   6  -3      644.00      629.45    119.36 o 
  10   6  -3      282.01       44.73    106.83 o 
  11   6  -3     2194.79     2010.54    152.60 o 
  12   6  -3      566.43      719.10    128.65 o 
  13   6  -3     2953.98     2594.78    294.40 o 
  14   6  -3       39.99      144.07    118.24 o 
  15   6  -3      534.13      316.87    122.09 o 
  16   6  -3       58.22       90.53     96.05 o 
  17   6  -3      873.13      766.11    116.34 o 
  18   6  -3       16.20     -120.08    103.00 o 
  19   6  -3     1412.06     1527.42    136.29 o 
  20   6  -3       58.14       60.30    105.37 o 
   1   7  -3      308.61      353.45    127.52 o 
   2   7  -3      679.15      709.60    197.75 o 
   3   7  -3       27.15     -158.10    122.33 o 
   4   7  -3      234.97      173.63    123.40 o 
   5   7  -3       12.31       57.44    119.15 o 
   6   7  -3      927.75      738.35    300.65 o 
   7   7  -3       41.97      139.54    158.05 o 
   8   7  -3     1131.51     1216.44    154.73 o 
   9   7  -3       58.75      200.70    130.11 o 
   0   0  -2     8513.12     9091.52    334.58 o 
   2   0  -2     9823.33    10141.07    224.26 o 
   4   0  -2     3353.53     3202.27    120.33 o 
   6   0  -2     8670.64     8028.23    334.58 o 
  10   0  -2     7797.27     7658.44    250.92 o 
  12   0  -2     2000.01     2077.55    115.09 o 
  14   0  -2    22298.81    24933.60    731.94 o 
  16   0  -2     1935.13     1972.99    223.06 o 
  18   0  -2     2900.56     3060.66    169.38 o 
  20   0  -2     3128.54     3404.74    181.95 o 
  22   0  -2      648.13      854.67    133.75 o 
  24   0  -2      309.80      137.13    124.43 o 
  26   0  -2      829.20      993.63    188.53 o 
  28   0  -2     8712.68     9721.79    518.74 o 
  30   0  -2     4736.77     5632.76    386.38 o 
  32   0  -2       71.05       52.59    181.78 o 
  34   0  -2      396.02      453.85    206.39 o 
  36   0  -2     2477.21     2462.94    289.14 o 
   0   1  -2    62719.15    65291.38   1343.95 o 
   1   1  -2    11139.51    11268.95    157.80 o 
   2   1  -2      886.63      844.20     21.55 o 
   3   1  -2    14566.12    14573.11    205.73 o 
   4   1  -2     3812.62     3857.17     66.42 o 
   5   1  -2    75176.03    75929.74   1132.01 o 
   6   1  -2      283.97      291.36     17.42 o 
   7   1  -2    20896.93    21244.64    459.31 o 
   8   1  -2     5302.83     5472.98    118.08 o 
   9   1  -2     5836.36     6160.17    138.13 o 
  10   1  -2     4825.40     4728.66    119.18 o 
  11   1  -2     2012.47     2165.34     84.96 o 
  12   1  -2      296.20      378.26     35.50 o 
  13   1  -2    15909.83    16300.15    299.69 o 
  14   1  -2      249.20      242.22     34.65 o 
  15   1  -2     7481.79     6905.13    147.62 o 
  16   1  -2     1036.77     1118.73     55.74 o 
  17   1  -2     1192.51     1250.71     59.70 o 
  18   1  -2      746.78      746.87     61.55 o 
  19   1  -2     6397.25     6102.12    142.63 o 
  20   1  -2      998.87     1129.82    108.46 o 
  21   1  -2      228.52      211.62     67.60 o 
  22   1  -2     2515.56     2485.18    137.58 o 
  23   1  -2       33.53      104.39     65.53 o 
  24   1  -2      906.36      953.96    102.19 o 
  25   1  -2      184.11      152.68    104.33 o 
  26   1  -2      250.77      103.96     94.27 o 
  27   1  -2     5730.37     6078.27    280.19 o 
  28   1  -2     1064.23     1432.53    141.99 o 
  29   1  -2    10129.28    10743.18    414.46 o 
  30   1  -2      264.76      602.50    113.40 o 
  31   1  -2     2053.04     2513.31    176.02 o 
  32   1  -2      684.30      787.30    307.37 o 
  33   1  -2        3.76      -40.37    107.36 o 
  34   1  -2      456.47      631.23    153.01 o 
  35   1  -2      743.31      813.80    160.69 o 
   0   2  -2    12133.83    12669.95    285.97 o 
   1   2  -2    17074.69    17676.81    252.88 o 
   2   2  -2     8949.87     9355.42    141.35 o 
   3   2  -2      799.37      889.52     25.43 o 
   4   2  -2    13956.59    13881.71    218.35 o 
   5   2  -2     6729.40     6892.55    115.40 o 
   6   2  -2     5788.11     5519.28     99.65 o 
   7   2  -2     4356.67     4332.55     82.87 o 
   8   2  -2     4611.27     4790.87     90.57 o 
   9   2  -2    20149.33    20570.52    328.59 o 
  10   2  -2     1718.72     1690.44     46.28 o 
  11   2  -2     2093.98     1910.99     50.75 o 
  12   2  -2      337.50      282.58     30.67 o 
  13   2  -2     2169.19     2114.92     72.27 o 
  14   2  -2      458.31      511.03     44.15 o 
  15   2  -2     7336.79     7060.75    172.87 o 
  16   2  -2       51.90      112.88     41.66 o 
  17   2  -2      107.33       98.51     43.86 o 
  18   2  -2     1175.10     1236.24     66.06 o 
  19   2  -2     1936.92     1780.50     83.11 o 
  20   2  -2       77.69       71.42     49.60 o 
  21   2  -2      222.22      192.34     54.58 o 
  22   2  -2      875.48      863.50     69.46 o 
  23   2  -2     2945.58     2852.12    105.09 o 
  24   2  -2     1483.33     1546.00    149.22 o 
  25   2  -2     7256.71     6694.15    228.55 o 
  26   2  -2     1053.44      864.93    113.33 o 
  27   2  -2      665.84      379.83    107.21 o 
  28   2  -2     2162.01     1846.93    204.82 o 
  29   2  -2      347.76      395.34    117.22 o 
  30   2  -2     1409.13     1156.76    141.48 o 
  31   2  -2     1861.91     1741.92    158.05 o 
  32   2  -2     1190.87     1525.95    160.42 o 
  33   2  -2     2869.21     3341.83    204.99 o 
  34   2  -2      395.83      690.15    295.91 o 
   0   3  -2    11078.66    11287.11    265.88 o 
   1   3  -2     8350.52     8365.04    144.55 o 
   2   3  -2     3321.18     3413.58     71.52 o 
   3   3  -2     8934.26     9180.85    207.44 o 
   4   3  -2     1773.34     1966.80    103.63 o 
   5   3  -2      421.48      422.78     38.75 o 
   6   3  -2      569.06      702.61     57.30 o 
   7   3  -2     1648.25     1635.47     77.65 o 
   8   3  -2     9725.31    10106.51    201.88 o 
   9   3  -2     4742.53     4850.45    115.02 o 
  10   3  -2     7589.11     7107.45    152.38 o 
  11   3  -2      242.85      210.78     25.52 o 
  12   3  -2      499.36      525.55     40.12 o 
  13   3  -2      211.04      225.56     29.41 o 
  14   3  -2     1997.22     1913.79     58.21 o 
  15   3  -2      662.53      724.71    104.98 o 
  16   3  -2      298.23      454.25     61.43 o 
  17   3  -2      514.37      608.04     67.52 o 
  18   3  -2      800.77      878.02     82.75 o 
  19   3  -2       13.90       39.52     56.66 o 
  20   3  -2     3166.51     3249.43    126.28 o 
  21   3  -2      884.63      942.87    104.47 o 
  22   3  -2      278.68      268.69     63.88 o 
  23   3  -2     2749.31     2882.83    113.12 o 
  24   3  -2     4364.87     4309.92    139.45 o 
  25   3  -2     3003.11     3225.50    128.81 o 
  26   3  -2      183.96      210.29     82.56 o 
  27   3  -2      630.59      720.31     89.45 o 
  28   3  -2     1099.72     1052.93    134.71 o 
  29   3  -2       83.69       78.63    186.97 o 
  30   3  -2       36.00       42.24    124.19 o 
  31   3  -2     1385.77     1251.43    152.69 o 
  32   3  -2     2000.48     2088.48    177.98 o 
  33   3  -2     1418.06     1489.16    165.75 o 
   0   4  -2    11937.92    11702.82    309.57 o 
   1   4  -2     6060.91     6034.80    151.60 o 
   2   4  -2     2437.96     2502.49     78.63 o 
   3   4  -2     1315.71     1447.58     66.49 o 
   4   4  -2      623.11      781.79     98.48 o 
   5   4  -2     1297.06     1473.48     80.87 o 
   6   4  -2      867.89     1035.79     70.57 o 
   7   4  -2     3168.88     3126.36     96.01 o 
   8   4  -2     5867.50     6122.21    163.92 o 
   9   4  -2     3436.92     3344.30    102.75 o 
  10   4  -2    11057.88    10824.94    225.55 o 
  11   4  -2     2089.64     2108.45     82.90 o 
  12   4  -2       55.43       30.94     45.48 o 
  13   4  -2      358.48      413.65     63.46 o 
  14   4  -2     5294.51     5446.33    163.52 o 
  15   4  -2      158.24      144.08     61.41 o 
  16   4  -2      155.70      122.17     62.98 o 
  17   4  -2      266.43      177.45     69.71 o 
  18   4  -2     3292.13     3093.08    129.13 o 
  19   4  -2       33.63      -21.42     70.48 o 
  20   4  -2      755.21      790.35     89.08 o 
  21   4  -2       91.17        7.19     91.17 o 
  22   4  -2      334.48      331.92     86.36 o 
  23   4  -2     1792.47     1817.62    143.80 o 
  24   4  -2     3919.63     4104.83    149.42 o 
  25   4  -2      905.46      992.54    128.18 o 
  26   4  -2      213.94      127.84     79.57 o 
  27   4  -2      539.15      510.23     96.27 o 
  28   4  -2      232.94      152.94     89.97 o 
  29   4  -2      214.07      209.94    112.90 o 
  30   4  -2       89.65       71.93    136.34 o 
   0   5  -2     4161.23     4094.38    203.22 o 
   1   5  -2     1367.01     1579.26     98.67 o 
   2   5  -2      484.26      509.18     76.03 o 
   3   5  -2       51.18      120.27     65.35 o 
   4   5  -2     3061.64     3009.04    124.79 o 
   5   5  -2     1809.83     1955.31    105.93 o 
   6   5  -2     6054.89     5835.25    174.26 o 
   7   5  -2       53.84       84.91     65.38 o 
   8   5  -2     1069.74     1034.42    106.38 o 
   9   5  -2     2036.72     2208.44    113.46 o 
  10   5  -2      193.22      260.85     62.33 o 
  11   5  -2     1340.13     1327.52     87.68 o 
  12   5  -2      434.32      399.62     78.41 o 
  13   5  -2     1009.32      893.24     90.62 o 
  14   5  -2      321.99      174.31     76.81 o 
  15   5  -2      732.46      819.10     96.53 o 
  16   5  -2      175.12      285.51     80.37 o 
  17   5  -2      241.12      356.64     88.49 o 
  18   5  -2      200.79      112.62     86.32 o 
  19   5  -2     1086.68      976.39    106.44 o 
  20   5  -2      478.45      564.09    153.16 o 
  21   5  -2       41.55      -43.51     88.29 o 
  22   5  -2      307.78      314.94    101.17 o 
  23   5  -2      979.78      956.34    117.84 o 
  24   5  -2       34.41      123.60     99.44 o 
  25   5  -2      548.85      616.49    114.86 o 
  26   5  -2      916.51      861.96    112.26 o 
   0   6  -2     1692.72     2033.16    189.52 o 
   1   6  -2      355.84      366.65     92.40 o 
   2   6  -2      965.00     1239.63    135.74 o 
   3   6  -2     4142.41     4109.13    160.52 o 
   4   6  -2      843.27      964.24    100.67 o 
   5   6  -2     7846.89     7836.01    227.80 o 
   6   6  -2     1257.65     1449.91    111.96 o 
   7   6  -2     1109.38     1438.35    163.48 o 
   8   6  -2      451.71      371.48    118.48 o 
   9   6  -2      348.96      454.93    116.34 o 
  10   6  -2     1056.28      958.31    125.90 o 
  11   6  -2       68.17     -154.25    102.84 o 
  12   6  -2      102.36      -42.86    111.36 o 
  13   6  -2     1261.43     1156.94    140.21 o 
  14   6  -2      336.47      316.06    189.00 o 
  15   6  -2     1286.74     1530.44    237.66 o 
  16   6  -2       81.25      186.56     96.26 o 
  17   6  -2      193.54      -31.07     96.11 o 
  18   6  -2       89.62      118.19    100.90 o 
  19   6  -2     1404.77     1431.68    130.65 o 
  20   6  -2       23.24      -32.46    106.27 o 
   0   7  -2      330.74      524.31    154.23 o 
   1   7  -2       36.72       92.71     99.92 o 
   2   7  -2      915.00      961.77    150.44 o 
   3   7  -2       35.84      109.46     99.13 o 
   4   7  -2     3102.40     3160.99    196.80 o 
   5   7  -2      239.20      478.66    131.65 o 
   6   7  -2     1669.70     1810.85    210.38 o 
   7   7  -2      117.30      246.24    162.91 o 
   8   7  -2      119.79       63.08    120.93 o 
   9   7  -2       41.10       74.42    126.78 o 
  10   7  -2       72.34      118.54    125.32 o 
   2   0  -1    10283.39     9542.86    874.96 o 
   4   0  -1      112.46      131.04     26.00 o 
   6   0  -1    12542.18    11611.74    627.37 o 
   8   0  -1    22156.88    21550.60    423.86 o 
  10   0  -1    14788.59    14702.18    298.22 o 
  12   0  -1    51070.29    52717.41   1018.65 o 
  14   0  -1     4780.34     4784.03    135.78 o 
  16   0  -1    10120.39    10243.20    251.44 o 
  18   0  -1     7502.00     7918.78    449.96 o 
  20   0  -1     8574.60     9866.74    352.97 o 
  22   0  -1     8381.88     9420.17    383.90 o 
  24   0  -1     2318.71     2695.52    232.38 o 
  26   0  -1     2887.11     3205.34    264.33 o 
  28   0  -1     1458.09     1634.82    211.55 o 
  30   0  -1     2174.97     2340.90    258.98 o 
  32   0  -1     2420.56     3290.87    306.01 o 
  34   0  -1     1329.19     1519.92    255.20 o 
  36   0  -1      906.64      802.92    237.54 o 
   1   1  -1    16291.13    16656.04    253.68 o 
   2   1  -1     3995.24     4039.78     57.68 o 
   3   1  -1     1666.89     1737.02     33.27 o 
   4   1  -1      365.36      401.84     15.57 o 
   5   1  -1     6287.74     6504.53    108.01 o 
   6   1  -1     6497.10     6501.18    220.15 o 
   7   1  -1    30729.31    31421.47    605.39 o 
   8   1  -1    24420.48    25667.03    581.61 o 
   9   1  -1     6008.55     5803.05    131.09 o 
  10   1  -1     9687.96    10161.50    215.03 o 
  11   1  -1     3366.68     3117.65     78.07 o 
  12   1  -1     5400.50     5471.78    117.22 o 
  13   1  -1    14238.78    14695.06    272.88 o 
  14   1  -1     2387.20     2571.19     75.44 o 
  15   1  -1    13152.68    12802.68    244.95 o 
  16   1  -1     3737.02     3753.66     98.39 o 
  17   1  -1    18109.12    17801.59    570.62 o 
  18   1  -1      641.34      721.21     50.38 o 
  19   1  -1     5961.83     5737.65    173.75 o 
  20   1  -1      667.09      828.24     94.10 o 
  21   1  -1     5187.26     5212.02    131.80 o 
  22   1  -1     3011.31     3122.15     99.86 o 
  23   1  -1     2978.89     2954.21     99.61 o 
  24   1  -1      146.61      281.57     87.15 o 
  25   1  -1     2452.84     2779.03    145.47 o 
  26   1  -1     1670.33     1823.75    135.40 o 
  27   1  -1     2610.54     2602.84    151.92 o 
  28   1  -1      109.54      203.55    101.86 o 
  29   1  -1     1440.17     1488.41    134.24 o 
  30   1  -1     1073.24     1428.63    166.14 o 
  31   1  -1     2418.36     2896.00    175.90 o 
  32   1  -1      931.75      979.09    133.09 o 
  33   1  -1      184.07      286.23    189.23 o 
  34   1  -1      486.55      380.72    156.77 o 
  35   1  -1      506.35      561.36    146.94 o 
  36   1  -1      120.44        9.40    139.01 o 
   1   2  -1     4503.08     4407.12     89.65 o 
   2   2  -1     1923.65     2139.94     57.68 o 
   3   2  -1    15397.47    15805.07    283.06 o 
   4   2  -1      376.61      370.90     34.89 o 
   5   2  -1      369.97      373.13     28.24 o 
   6   2  -1     2009.33     1987.63     50.32 o 
   7   2  -1    15102.83    15904.69    237.96 o 
   8   2  -1     3179.99     3217.95     66.55 o 
   9   2  -1     2075.08     2014.06     52.47 o 
  10   2  -1     2011.95     1945.39     59.10 o 
  11   2  -1     3783.23     3613.75     85.81 o 
  12   2  -1    12096.25    12605.43    236.74 o 
  13   2  -1     6262.10     6190.59    176.41 o 
  14   2  -1    12030.68    11731.06    297.17 o 
  15   2  -1     1592.42     1649.95     77.34 o 
  16   2  -1     3399.63     3174.82    105.62 o 
  17   2  -1     1847.25     1829.74    113.28 o 
  18   2  -1     2601.42     2573.79     87.87 o 
  19   2  -1     1087.63     1122.53     65.92 o 
  20   2  -1     8133.30     7966.56    180.27 o 
  21   2  -1     9470.39     9296.41    203.45 o 
  22   2  -1      890.30      965.31     70.14 o 
  23   2  -1      722.66      747.60     70.31 o 
  24   2  -1     1269.51     1294.38     80.73 o 
  25   2  -1      666.24      690.94     90.33 o 
  26   2  -1      178.29      244.67    119.33 o 
  27   2  -1     1316.97     1226.97    120.34 o 
  28   2  -1      737.19      680.83    113.66 o 
  29   2  -1     1184.03      973.38    127.76 o 
  30   2  -1      726.07      734.99    135.48 o 
  31   2  -1     2657.59     2487.25    176.93 o 
  32   2  -1       42.93      264.94    153.37 o 
  33   2  -1       46.73     -114.05    118.79 o 
  34   2  -1      114.39       89.34    202.22 o 
  35   2  -1     1006.07     1253.65    166.55 o 
   1   3  -1      432.49      552.62     31.17 o 
   2   3  -1     9384.63     9398.56    211.95 o 
   3   3  -1      374.61      479.64     46.44 o 
   4   3  -1      226.38      230.55     36.73 o 
   5   3  -1       47.08       42.86     29.98 o 
   6   3  -1     3149.29     2997.65     82.83 o 
   7   3  -1     4201.51     4500.01    107.00 o 
   8   3  -1     7749.96     7818.94    148.30 o 
   9   3  -1     3182.83     2993.12     76.32 o 
  10   3  -1     1643.17     1620.86     68.10 o 
  11   3  -1     4625.87     4717.61    113.47 o 
  12   3  -1     6109.34     5949.61    135.09 o 
  13   3  -1     3868.25     3979.23     86.73 o 
  14   3  -1     2047.41     2151.51     74.58 o 
  15   3  -1     6749.34     6443.17    170.09 o 
  16   3  -1     4729.36     4592.14    140.11 o 
  17   3  -1     4500.08     4386.65    138.94 o 
  18   3  -1     2499.55     2609.47    113.08 o 
  19   3  -1     2314.79     2297.09    186.68 o 
  20   3  -1     5812.55     5857.20    283.78 o 
  21   3  -1     1648.34     1698.28     88.93 o 
  22   3  -1     4290.97     4097.73    130.63 o 
  23   3  -1      554.66      532.75     73.36 o 
  24   3  -1     1477.88     1494.18     92.25 o 
  25   3  -1     3468.03     3603.58    130.97 o 
  26   3  -1     3835.70     3724.59    136.37 o 
  27   3  -1      402.98      422.20     81.20 o 
  28   3  -1     1091.50      925.76    128.06 o 
  29   3  -1      514.63      241.70    122.08 o 
  30   3  -1      867.70      727.48    169.88 o 
  31   3  -1       90.09      100.65    127.10 o 
  32   3  -1      472.55      233.83    217.80 o 
  33   3  -1       41.34       97.84    137.73 o 
   1   4  -1      375.46      648.02     77.57 o 
   2   4  -1     6881.53     6844.67    178.79 o 
   3   4  -1      744.84      964.16     70.16 o 
   4   4  -1     1659.80     1749.87     85.67 o 
   5   4  -1      837.89     1090.72     98.85 o 
   6   4  -1     2543.29     2720.59    103.67 o 
   7   4  -1     1488.51     1679.85     72.63 o 
   8   4  -1     1117.14     1268.80     65.26 o 
   9   4  -1     1292.94     1341.07     85.11 o 
  10   4  -1     2403.76     2691.20     84.58 o 
  11   4  -1     3312.09     3199.96    100.70 o 
  12   4  -1     7319.37     7229.45    167.55 o 
  13   4  -1     3000.86     3025.86     98.82 o 
  14   4  -1      972.62      870.10     75.88 o 
  15   4  -1     1409.60     1381.80     88.52 o 
  16   4  -1     1623.67     1648.23    100.14 o 
  17   4  -1      938.29     1025.33     86.27 o 
  18   4  -1     3464.60     3224.27    130.97 o 
  19   4  -1      737.02      781.29     85.93 o 
  20   4  -1     2562.81     2759.06    129.63 o 
  21   4  -1     1718.04     1697.05    111.85 o 
  22   4  -1     2657.66     2896.70    136.60 o 
  23   4  -1     1553.27     1801.86    119.80 o 
  24   4  -1      527.78      459.64     85.46 o 
  25   4  -1      922.11      678.30    121.94 o 
  26   4  -1     1591.79     1574.46    122.55 o 
  27   4  -1     1499.30     1592.09    114.87 o 
  28   4  -1      227.87      276.42     90.55 o 
  29   4  -1      247.84      150.81    125.70 o 
  30   4  -1      609.03      723.03    152.28 o 
   1   5  -1      439.13      510.65     74.89 o 
   2   5  -1      803.28      879.69     84.13 o 
   3   5  -1     1561.12     1708.44    101.60 o 
   4   5  -1     4005.49     3888.68    168.48 o 
   5   5  -1       97.99       88.48     65.66 o 
   6   5  -1     1621.18     1604.09     98.90 o 
   7   5  -1     4814.25     4505.69    203.83 o 
   8   5  -1      893.89     1015.26    109.68 o 
   9   5  -1       38.15       23.10     57.08 o 
  10   5  -1     1306.57     1399.43     73.77 o 
  11   5  -1     2248.66     2427.69    102.19 o 
  12   5  -1     2448.06     2362.65    143.13 o 
  13   5  -1     1378.31     1417.25    100.06 o 
  14   5  -1     1416.08     1582.80    105.95 o 
  15   5  -1     1494.47     1372.24    102.90 o 
  16   5  -1     1681.40     1724.11    111.64 o 
  17   5  -1     2634.36     2776.27    136.24 o 
  18   5  -1     2707.87     2778.68    137.06 o 
  19   5  -1      178.41      152.73     86.43 o 
  20   5  -1     1474.49     1392.23    116.20 o 
  21   5  -1      968.07     1060.97    112.37 o 
  22   5  -1     1873.80     1709.22    125.03 o 
  23   5  -1      310.24      355.72    101.17 o 
  24   5  -1     1209.10     1286.02    121.58 o 
  25   5  -1     1169.94     1037.41    124.46 o 
  26   5  -1      383.62      412.21    101.59 o 
   1   6  -1      379.35      358.62     88.86 o 
   2   6  -1      100.53       68.63     81.94 o 
   3   6  -1     2358.96     2205.67    161.21 o 
   4   6  -1      233.71      264.13     85.14 o 
   5   6  -1     1644.34     1589.90    115.44 o 
   6   6  -1      705.06      780.34    142.59 o 
   7   6  -1     2545.39     2881.96    139.68 o 
   8   6  -1      236.84      196.43     83.39 o 
   9   6  -1     1343.14     1326.25    108.35 o 
  10   6  -1      217.04      157.55    104.01 o 
  11   6  -1     2131.34     1823.72    209.14 o 
  12   6  -1      872.12      619.89    123.46 o 
  13   6  -1     1185.09     1196.04    134.83 o 
  14   6  -1      147.28      127.44    110.89 o 
  15   6  -1      976.39      959.15    140.70 o 
  16   6  -1      245.66      114.74     90.10 o 
  17   6  -1     2266.64     2307.58    143.61 o 
  18   6  -1       36.22       78.65    100.50 o 
  19   6  -1     1115.36     1034.60    117.57 o 
  20   6  -1      190.56      364.26    112.09 o 
   1   7  -1       72.84      156.63    100.63 o 
   2   7  -1      617.49      514.47    109.65 o 
   3   7  -1      130.79       60.53     97.87 o 
   4   7  -1     1111.07     1178.04    124.12 o 
   5   7  -1       32.99       -7.78     97.62 o 
   6   7  -1     1323.36     1457.80    129.96 o 
   7   7  -1      126.91       71.36    157.22 o 
   8   7  -1      993.51     1116.72    145.94 o 
   9   7  -1       85.10       86.79    128.38 o 
  10   7  -1      742.28      703.72    153.75 o 
   4   0   0        4.15       -3.83      7.35 o 
   6   0   0    24134.92    23787.00    566.14 o 
   8   0   0    22578.53    22362.82    463.14 o 
  10   0   0    32902.44    32163.03    626.88 o 
  12   0   0     2501.28     2653.08     74.83 o 
  14   0   0      155.75      116.17     29.93 o 
  16   0   0      607.43      744.50     47.15 o 
  18   0   0     2207.59     2340.88    113.23 o 
  20   0   0     1824.29     1944.42     92.38 o 
  22   0   0     8811.70     9969.00    366.81 o 
  24   0   0    10154.25    11972.19    578.08 o 
  26   0   0     2060.78     2185.71    219.88 o 
  28   0   0        2.66       37.71    141.69 o 
  30   0   0      201.22      503.07    172.25 o 
  32   0   0    11266.01    11792.80    610.43 o 
  34   0   0     3875.63     5032.25    389.16 o 
  36   0   0      196.83      442.74    216.71 o 
   0   1   0     3268.38     3499.01    110.71 o 
   1   1   0    35800.89    37301.55    631.91 o 
   2   1   0     1441.34     1621.46     46.54 o 
   3   1   0      118.71      149.75     13.06 o 
   4   1   0     1243.92     1365.20     31.64 o 
   5   1   0      100.28      106.43     18.63 o 
   6   1   0       34.43       49.24     11.63 o 
   7   1   0      688.00      673.56     28.68 o 
   8   1   0      623.28      568.90     58.88 o 
   9   1   0      589.00      461.84     31.14 o 
  10   1   0    13028.58    13667.62    280.64 o 
  11   1   0     2150.10     2020.31     67.46 o 
  12   1   0     4048.68     4386.21     99.29 o 
  13   1   0       21.96       35.03     27.82 o 
  14   1   0     6976.97     6984.48    146.06 o 
  15   1   0     2533.12     2537.35    114.58 o 
  16   1   0      733.73      695.50     46.41 o 
  17   1   0       70.66      128.04     38.33 o 
  18   1   0      910.89      926.12     68.62 o 
  19   1   0     2216.97     2154.56     91.84 o 
  20   1   0    11115.95    11271.63    406.93 o 
  21   1   0      501.35      633.90     56.54 o 
  22   1   0     2270.79     2174.73     84.67 o 
  23   1   0     2598.52     2560.67     92.54 o 
  24   1   0      638.72      713.25    112.13 o 
  25   1   0     3439.27     3788.05    174.04 o 
  26   1   0      274.13      216.27     97.16 o 
  27   1   0     1237.10     1294.36    192.12 o 
  28   1   0      837.78     1039.40    127.19 o 
  29   1   0      125.13      117.70     96.15 o 
  30   1   0     1787.49     2146.75    389.67 o 
  31   1   0     3783.57     4633.80    211.03 o 
  32   1   0       81.70      373.72    117.80 o 
  33   1   0     4740.93     5141.17    262.09 o 
  34   1   0       39.31      232.04    143.58 o 
  35   1   0      671.08      528.17    155.15 o 
  36   1   0      898.60      862.09    168.09 o 
   0   2   0    11376.76    11965.91    349.75 o 
   1   2   0     3538.43     4045.95    101.00 o 
   2   2   0    22339.62    23080.54    403.73 o 
   3   2   0     8342.43     8460.38    160.82 o 
   4   2   0     2815.04     2911.42     69.73 o 
   5   2   0     9417.78     9229.07    173.79 o 
   6   2   0     1172.40     1104.41     37.26 o 
   7   2   0     5732.54     5863.92    108.77 o 
   8   2   0    14473.06    14760.06    245.18 o 
   9   2   0     1869.38     1771.67     48.27 o 
  10   2   0      800.05      726.99     56.83 o 
  11   2   0        7.76       38.29     24.57 o 
  12   2   0     6908.31     7204.10    146.95 o 
  13   2   0    17555.26    17995.32    546.08 o 
  14   2   0      229.21      211.42     61.40 o 
  15   2   0     8058.83     7423.75    412.55 o 
  16   2   0       88.46       53.75     44.10 o 
  17   2   0     1483.77     1654.86     69.77 o 
  18   2   0     2336.69     2504.24     88.50 o 
  19   2   0     5624.83     5359.57    135.55 o 
  20   2   0      102.33       96.49     47.19 o 
  21   2   0      488.10      481.46     60.78 o 
  22   2   0       19.99      -13.60     49.63 o 
  23   2   0     2906.90     2746.46    102.04 o 
  24   2   0     4238.65     4406.06    209.64 o 
  25   2   0     2059.76     2066.89     98.67 o 
  26   2   0     1249.90      946.62    114.52 o 
  27   2   0      623.60      430.01    109.16 o 
  28   2   0      385.85      400.98    110.69 o 
  29   2   0     2757.24     2903.02    177.54 o 
  30   2   0     1863.72     1869.48    158.66 o 
  31   2   0       89.06      -56.11    111.62 o 
  32   2   0     5532.00     5743.26    311.30 o 
  33   2   0     1022.95      990.71    217.33 o 
  34   2   0     1267.79     1366.09    252.08 o 
  35   2   0        6.17       22.97    135.72 o 
   0   3   0      209.82      203.24     57.78 o 
   1   3   0     1032.70     1057.47     90.74 o 
   2   3   0     2655.78     2797.22    110.13 o 
   3   3   0     9980.92    10425.63    230.77 o 
   4   3   0    10802.93    10419.94    208.59 o 
   5   3   0    13588.06    13444.80    254.09 o 
   6   3   0     7769.25     7944.74    162.68 o 
   7   3   0     2104.73     1857.96     63.74 o 
   8   3   0       25.34      104.60     31.60 o 
   9   3   0     1381.61     1624.14     73.97 o 
  10   3   0      338.40      318.87     33.84 o 
  11   3   0      210.10      340.63     54.65 o 
  12   3   0      551.95      696.42     47.36 o 
  13   3   0     3461.47     3413.14    110.84 o 
  14   3   0     7783.94     7572.96    164.14 o 
  15   3   0      955.75     1005.40     69.43 o 
  16   3   0       27.92       54.86     94.15 o 
  17   3   0     3845.62     3880.51    132.88 o 
  18   3   0     9430.39     9173.45    228.16 o 
  19   3   0     3787.30     4014.81    137.66 o 
  20   3   0     5548.81     5759.00    271.05 o 
  21   3   0      331.07      417.33     81.24 o 
  22   3   0      159.11      147.36     60.88 o 
  23   3   0      687.51      747.64     77.62 o 
  24   3   0      103.74       49.21     66.55 o 
  25   3   0       56.78       26.33     66.85 o 
  26   3   0      203.01      281.64     80.55 o 
  27   3   0     3599.29     3464.19    145.63 o 
  28   3   0     4254.14     4012.21    197.39 o 
  29   3   0     1953.41     1879.45    225.16 o 
  30   3   0     1882.23     1379.03    147.99 o 
  31   3   0       72.61       50.82    132.74 o 
  32   3   0       66.78     -181.08    120.72 o 
  33   3   0      243.90       73.05    128.48 o 
   0   4   0     1596.16     1664.49    135.34 o 
   1   4   0     2191.52     2311.64     99.02 o 
   2   4   0      427.81      738.34    117.50 o 
   3   4   0     2991.15     3067.42    149.78 o 
   4   4   0     7688.06     7837.82    196.27 o 
   5   4   0     6568.07     6346.36    168.94 o 
   6   4   0     7444.24     7445.46    188.84 o 
   7   4   0     1761.92     1782.21     73.94 o 
   8   4   0       84.20       70.65     41.37 o 
   9   4   0      797.76      956.01     53.86 o 
  10   4   0     1708.99     1812.18     72.99 o 
  11   4   0      379.43      397.52     45.73 o 
  12   4   0       15.01      114.06     40.60 o 
  13   4   0     1185.94     1306.86     70.85 o 
  14   4   0      372.71      419.95     70.10 o 
  15   4   0     3930.60     3861.81    138.79 o 
  16   4   0        7.77       19.48     62.00 o 
  17   4   0      482.38      497.86     72.87 o 
  18   4   0      223.50      280.17     72.12 o 
  19   4   0     2411.55     2375.74    116.18 o 
  20   4   0     2813.15     2696.29    128.27 o 
  21   4   0      245.17      194.98     80.19 o 
  22   4   0       12.71      -65.59     75.22 o 
  23   4   0      189.52      257.53     86.91 o 
  24   4   0      482.27      554.62     84.55 o 
  25   4   0       10.64     -116.97     89.89 o 
  26   4   0     1697.42     1862.76    134.71 o 
  27   4   0      684.65     1040.83    101.95 o 
  28   4   0     2856.27     2960.60    140.48 o 
  29   4   0      196.11       69.46    122.78 o 
  30   4   0      537.84      377.80    137.01 o 
   0   5   0     2617.26     2345.03    249.45 o 
   1   5   0      105.70      140.55     74.90 o 
   2   5   0     1088.19     1027.94    105.55 o 
   3   5   0     4305.00     4269.06    148.47 o 
   4   5   0     1781.66     2117.59    151.09 o 
   5   5   0    16953.81    16631.22    375.17 o 
   6   5   0     1188.16     1473.33     97.31 o 
   7   5   0       13.71       46.06     64.87 o 
   8   5   0     4710.25     4689.23    155.49 o 
   9   5   0       17.64      148.54     59.27 o 
  10   5   0     5204.56     4763.79    139.08 o 
  11   5   0       35.30      100.25     50.90 o 
  12   5   0       58.00       80.48     68.42 o 
  13   5   0      657.59      634.25     82.03 o 
  14   5   0        0.46      -73.23     67.43 o 
  15   5   0      983.08     1128.35     96.01 o 
  16   5   0       20.27      -61.77     74.05 o 
  17   5   0       20.49       76.97     80.38 o 
  18   5   0       30.20       88.87     83.13 o 
  19   5   0     3103.68     2968.81    139.91 o 
  20   5   0      141.07      107.66     97.65 o 
  21   5   0      400.43      390.70     99.08 o 
  22   5   0     1399.14     1415.62    148.08 o 
  23   5   0      532.40      695.44    110.82 o 
  24   5   0      695.12      951.39    116.69 o 
  25   5   0       59.50      124.84    104.43 o 
  26   5   0      262.82      144.44     96.66 o 
   0   6   0      312.67      379.79    123.62 o 
   1   6   0     2276.15     2136.37    126.53 o 
   2   6   0      199.47      256.54     85.88 o 
   3   6   0      396.65      556.29     92.66 o 
   4   6   0      113.59      111.24     82.99 o 
   5   6   0        0.72     -108.19     79.02 o 
   6   6   0       88.55       61.38     82.27 o 
   7   6   0     1715.33     1814.24    119.73 o 
   8   6   0      797.56      648.07    115.92 o 
   9   6   0     4816.80     4636.08    152.22 o 
  10   6   0        5.89        6.74     99.48 o 
  11   6   0      814.60      644.66    117.90 o 
  12   6   0        0.77      -98.96    105.25 o 
  13   6   0       80.80      -63.29    109.99 o 
  14   6   0      135.66       46.44    109.89 o 
  15   6   0      410.26      448.00    127.54 o 
  16   6   0      207.73      167.73     97.80 o 
  17   6   0      130.23       97.49    157.61 o 
  18   6   0      207.26      165.87    103.41 o 
  19   6   0      551.25      280.60    104.54 o 
  20   6   0       76.96      186.38    104.95 o 
  21   6   0      258.07       79.46    134.16 o 
   0   7   0     1797.15     1709.56    287.65 o 
   1   7   0       64.06      112.91     99.26 o 
   2   7   0     1724.59     1703.05    139.67 o 
   3   7   0        1.35      -38.90     95.69 o 
   4   7   0      138.79      260.75    102.07 o 
   5   7   0       12.89       89.55     98.43 o 
   6   7   0        2.66      125.27     99.52 o 
   7   7   0       83.15      -55.63    156.97 o 
   8   7   0     2555.79     2267.50    226.06 o 
   9   7   0        6.02      140.32    128.94 o 
  10   7   0     2288.58     1855.04    221.73 o 
  11   7   0       51.16      113.57    131.78 o 
   2   0   1     9332.27     5512.30    235.76 o 
   4   0   1      228.29      243.11     24.09 o 
   6   0   1    16884.06    15634.56    869.08 o 
   8   0   1    21656.99    20164.94    474.25 o 
  10   0   1    16133.55    16711.72    335.79 o 
  12   0   1    51990.02    55119.43   1063.62 o 
  14   0   1     5982.31     6038.03    141.40 o 
  16   0   1    10443.26    10584.05    239.92 o 
  18   0   1     7668.64     8059.81    382.91 o 
  20   0   1     8033.65     8707.32    452.08 o 
  22   0   1     8818.58     9965.91    366.87 o 
  24   0   1     2136.59     2482.99    224.05 o 
  26   0   1     3171.58     3612.16    279.42 o 
  28   0   1     1612.70     1602.67    207.78 o 
  30   0   1     2132.13     2105.14    255.01 o 
  32   0   1     2422.39     3154.93    304.22 o 
  34   0   1     1271.41     1486.38    250.84 o 
  36   0   1      850.83      775.73    214.13 o 
   1   1   1    15323.95    15387.85    220.94 o 
   2   1   1     4004.28     4148.63     64.64 o 
   3   1   1      724.43      751.42     24.37 o 
   4   1   1      219.04      245.85     19.48 o 
   5   1   1     7707.43     7950.91    132.29 o 
   6   1   1     5486.87     5660.52     97.78 o 
   7   1   1    29030.49    29133.79    501.43 o 
   8   1   1    25105.18    25851.55    583.86 o 
   9   1   1     5808.15     5281.23    225.22 o 
  10   1   1     8638.11     9015.75    192.63 o 
  11   1   1     4008.24     3932.25     90.73 o 
  12   1   1     5551.53     5618.66    119.92 o 
  13   1   1    13827.87    14500.04    268.61 o 
  14   1   1     2029.48     2253.65     69.84 o 
  15   1   1    13371.31    13604.76    287.60 o 
  16   1   1     3727.25     3810.63     98.73 o 
  17   1   1    18576.35    18304.23    529.67 o 
  18   1   1      454.36      606.77     73.66 o 
  19   1   1     5824.96     5682.94    260.54 o 
  20   1   1      414.76      460.65     50.30 o 
  21   1   1     5406.63     5433.54    172.06 o 
  22   1   1     2685.43     2734.70     99.75 o 
  23   1   1     2734.44     2823.20    136.22 o 
  24   1   1      146.37      178.78     78.89 o 
  25   1   1     2544.40     2837.23    170.03 o 
  26   1   1     1791.50     2187.54    139.65 o 
  27   1   1     2897.13     3196.40    165.53 o 
  28   1   1      170.98       98.35    103.26 o 
  29   1   1     1386.18     1729.49    138.14 o 
  30   1   1     1206.60     1615.61    175.09 o 
  31   1   1     2277.93     2684.67    166.22 o 
  32   1   1     1052.13     1252.88    148.29 o 
  33   1   1      195.20      287.19    116.27 o 
  34   1   1      553.67      755.52    150.66 o 
  35   1   1      210.95      462.87    143.63 o 
  36   1   1      166.00      323.78    262.75 o 
   1   2   1     4304.14     4193.99    103.38 o 
   2   2   1     2008.74     2162.22     66.00 o 
   3   2   1    15520.66    15648.96    280.03 o 
   4   2   1      487.83      503.64     47.35 o 
   5   2   1      467.39      486.89     30.08 o 
   6   2   1     1975.20     1870.49     65.97 o 
   7   2   1    16176.87    16572.81    272.82 o 
   8   2   1     2271.67     2305.94     56.68 o 
   9   2   1     2460.10     2538.38     60.52 o 
  10   2   1     1753.73     1711.53     47.78 o 
  11   2   1     5035.48     4891.77     95.05 o 
  12   2   1    11237.64    11573.06    219.88 o 
  13   2   1     7000.14     6825.62    141.64 o 
  14   2   1    11097.68    11056.19    236.63 o 
  15   2   1     2052.64     2060.40     93.64 o 
  16   2   1     3782.51     3591.98    113.14 o 
  17   2   1     1388.68     1380.29     65.04 o 
  18   2   1     2298.70     2416.55     85.60 o 
  19   2   1     1312.36     1293.48     68.48 o 
  20   2   1     7777.21     7398.61    169.95 o 
  21   2   1     8712.96     8580.82    193.30 o 
  22   2   1     1446.80     1420.94     83.45 o 
  23   2   1      586.49      634.00     65.22 o 
  24   2   1     1302.66     1219.02     80.56 o 
  25   2   1      427.87      470.35     69.47 o 
  26   2   1      337.83      365.02    104.49 o 
  27   2   1     1297.39     1134.34    127.63 o 
  28   2   1     1056.49     1008.29    130.30 o 
  29   2   1     1190.28     1039.57    134.24 o 
  30   2   1      822.93      972.29    133.69 o 
  31   2   1     2984.00     2739.18    283.27 o 
  32   2   1       66.23      202.59    119.61 o 
  33   2   1       60.29      208.95    125.10 o 
  34   2   1      119.66      180.21    164.56 o 
  35   2   1     1327.62     1657.55    172.71 o 
   1   3   1      604.92      769.49     70.61 o 
   2   3   1     9029.12     9071.20    206.75 o 
   3   3   1      304.09      416.63     58.68 o 
   4   3   1      459.69      485.73     56.10 o 
   5   3   1      161.92      111.61     45.97 o 
   6   3   1     3764.38     3877.28     97.68 o 
   7   3   1     4092.73     4264.07    103.81 o 
   8   3   1     7948.98     8160.85    153.53 o 
   9   3   1     2988.55     2719.02     72.42 o 
  10   3   1     1291.87     1281.89     68.52 o 
  11   3   1     4404.03     4554.37     99.85 o 
  12   3   1     6068.96     6021.07    122.05 o 
  13   3   1     3654.19     3710.10     97.68 o 
  14   3   1     2290.11     2396.92     90.28 o 
  15   3   1     6721.12     6639.92    149.71 o 
  16   3   1     4446.56     4393.64    134.38 o 
  17   3   1     4255.13     4081.64    133.00 o 
  18   3   1     1775.75     1976.16    130.90 o 
  19   3   1     2232.30     2220.66    103.87 o 
  20   3   1     5295.07     5498.17    207.46 o 
  21   3   1     2079.38     2261.78    110.32 o 
  22   3   1     3128.30     3077.47    114.26 o 
  23   3   1      827.74      905.44     77.50 o 
  24   3   1     1235.79     1282.86     89.48 o 
  25   3   1     3783.81     3881.65    135.62 o 
  26   3   1     3814.84     3331.08    129.15 o 
  27   3   1      457.36      519.55     81.50 o 
  28   3   1     1070.17      871.12    129.55 o 
  29   3   1      598.50      382.26    150.67 o 
  30   3   1      886.52      698.78    131.60 o 
  31   3   1      122.95       26.87    119.96 o 
  32   3   1      528.62      484.04    142.37 o 
  33   3   1       46.27     -179.62    131.82 o 
   1   4   1      388.62      506.13     61.75 o 
   2   4   1     6266.08     6267.02    168.76 o 
   3   4   1      864.68     1124.35     74.18 o 
   4   4   1     1616.90     2076.48    176.59 o 
   5   4   1      904.05     1102.45    124.59 o 
   6   4   1     2446.60     2658.69    175.41 o 
   7   4   1     1810.11     1841.38     75.51 o 
   8   4   1      767.38      808.32     57.76 o 
   9   4   1     1491.37     1455.38     63.32 o 
  10   4   1     3031.56     3003.34     86.89 o 
  11   4   1     3454.95     3496.44     97.62 o 
  12   4   1     7009.20     6843.05    144.38 o 
  13   4   1     3876.01     3922.59    102.07 o 
  14   4   1      704.93      749.94    122.57 o 
  15   4   1     1783.61     1833.91     97.77 o 
  16   4   1     2475.26     2495.45    129.29 o 
  17   4   1     1393.93     1388.06     96.37 o 
  18   4   1     3168.35     3272.83    132.30 o 
  19   4   1      920.08      877.01     89.35 o 
  20   4   1     2685.55     2779.86    128.70 o 
  21   4   1     1647.74     1751.52    112.31 o 
  22   4   1     2927.12     3085.04    137.93 o 
  23   4   1     1566.20     1625.25    114.67 o 
  24   4   1      383.09      351.01     81.58 o 
  25   4   1      949.92     1115.62    100.94 o 
  26   4   1     1569.49     1692.01    162.12 o 
  27   4   1     1478.45     1454.89    108.51 o 
  28   4   1      197.83      196.02     89.90 o 
  29   4   1      344.67      271.70    105.08 o 
  30   4   1      378.13      259.05    132.03 o 
   1   5   1      385.45      369.62     72.96 o 
   2   5   1      771.20      819.88     83.64 o 
   3   5   1     1365.94     1285.44     94.13 o 
   4   5   1     4246.97     4343.87    186.87 o 
   5   5   1      158.09      138.02     67.12 o 
   6   5   1     1124.87     1164.68     90.16 o 
   7   5   1     5049.99     4516.33    152.56 o 
   8   5   1      847.90      993.30     94.12 o 
   9   5   1      111.72      156.44     59.65 o 
  10   5   1     1167.02     1302.58     82.26 o 
  11   5   1     2482.03     2599.60     93.38 o 
  12   5   1     2190.55     2124.42    115.35 o 
  13   5   1     1417.55     1557.54    104.20 o 
  14   5   1     1443.22     1419.51    104.40 o 
  15   5   1     1388.04     1376.87    103.87 o 
  16   5   1     1406.64     1471.17    105.94 o 
  17   5   1     2987.61     3139.34    143.96 o 
  18   5   1     2881.91     2743.93    136.29 o 
  19   5   1      174.01      216.88     90.49 o 
  20   5   1     1297.16     1230.94    111.21 o 
  21   5   1     1001.13     1106.13    111.00 o 
  22   5   1     1752.01     1690.30    124.92 o 
  23   5   1      410.59      400.09    101.35 o 
  24   5   1     1216.54     1332.74    183.94 o 
  25   5   1     1227.45      904.09    120.93 o 
  26   5   1      400.41      348.99     99.26 o 
   1   6   1      198.44      247.54     86.13 o 
   2   6   1       26.31       11.43     79.53 o 
   3   6   1     2575.51     2642.00    163.23 o 
   4   6   1      255.76      189.56     86.29 o 
   5   6   1     1313.98     1246.49    204.49 o 
   6   6   1      594.47      670.66     98.30 o 
   7   6   1     2752.65     2801.94    251.29 o 
   8   6   1      394.68      372.34     79.47 o 
   9   6   1     1128.59     1142.43    108.63 o 
  10   6   1      189.68      208.74    112.26 o 
  11   6   1     1951.98     2135.36    163.72 o 
  12   6   1      867.39     1048.27    130.24 o 
  13   6   1     1166.54     1154.06    140.89 o 
  14   6   1      157.06      115.60    114.95 o 
  15   6   1     1079.76      948.61    133.94 o 
  16   6   1      181.28      129.89     92.26 o 
  17   6   1     2047.60     1773.93    130.37 o 
  18   6   1       37.86      -18.97     97.97 o 
  19   6   1     1116.28     1166.55    121.94 o 
  20   6   1      158.98      294.30    109.51 o 
   1   7   1       63.47       -0.96     96.55 o 
   2   7   1      630.86      831.33    115.61 o 
   3   7   1      143.95      164.50    102.09 o 
   4   7   1     1043.97      864.83    118.26 o 
   5   7   1       30.89       91.54    100.20 o 
   6   7   1     1383.98     1379.88    165.93 o 
   7   7   1      109.41      201.81    161.14 o 
   8   7   1     1128.80     1127.88    151.99 o 
   9   7   1       85.20     -111.61    117.28 o 
  10   7   1      750.94      770.03    144.72 o 
   2   0   2     8855.33     7726.27    401.72 o 
   4   0   2     3917.77     3245.15    107.86 o 
   6   0   2     6550.27     5778.37    184.40 o 
   8   0   2     2609.48     2587.55     79.76 o 
  10   0   2     7803.39     7742.83    195.88 o 
  12   0   2     1609.00     1507.97     86.50 o 
  14   0   2    23101.31    24486.04    508.59 o 
  16   0   2     1730.73     1816.86    119.21 o 
  18   0   2     2542.94     2622.18    116.29 o 
  20   0   2     2800.56     3145.64    147.15 o 
  22   0   2      671.53      664.14    119.29 o 
  24   0   2      415.97      520.73    158.36 o 
  26   0   2      841.21     1190.89    197.85 o 
  28   0   2     8401.59     8916.88    486.00 o 
  30   0   2     4295.90     4575.23    347.68 o 
  32   0   2       32.80      358.40    173.05 o 
  34   0   2      373.74      295.49    201.62 o 
  36   0   2     2591.89     2484.77    303.63 o 
   0   1   2    63723.32    64230.71   1350.76 o 
   1   1   2    10393.60    10397.35    176.01 o 
   2   1   2      877.54      878.90     26.23 o 
   3   1   2    15256.63    15420.07    241.45 o 
   4   1   2     3892.16     3997.33     70.08 o 
   5   1   2    75287.74    76765.19   1464.39 o 
   6   1   2      239.48      192.73     21.66 o 
   7   1   2    22355.07    22596.40    443.85 o 
   8   1   2     5006.41     4983.05    130.03 o 
   9   1   2     5652.48     5858.66    152.18 o 
  10   1   2     4667.53     4355.73    106.27 o 
  11   1   2     2054.78     2267.04     64.21 o 
  12   1   2      285.86      375.10     32.53 o 
  13   1   2    15954.08    15988.28    293.29 o 
  14   1   2      423.67      440.89     37.54 o 
  15   1   2     7437.28     7278.49    162.65 o 
  16   1   2     1071.51     1230.85     56.15 o 
  17   1   2     1225.61     1345.34     59.89 o 
  18   1   2      809.73      840.42     69.09 o 
  19   1   2     6655.83     6163.12    226.46 o 
  20   1   2      985.90      987.96     59.75 o 
  21   1   2      193.93      215.98     47.18 o 
  22   1   2     2633.10     2573.20     91.84 o 
  23   1   2        5.17        4.74     56.88 o 
  24   1   2      960.32     1180.00     89.11 o 
  25   1   2      239.34      171.57     86.50 o 
  26   1   2      267.77      343.01     99.90 o 
  27   1   2     5563.70     6221.39    228.91 o 
  28   1   2     1043.54     1240.11    128.78 o 
  29   1   2    10216.00    11196.52    339.91 o 
  30   1   2      287.75      543.31    163.94 o 
  31   1   2     1954.83     2318.15    162.32 o 
  32   1   2      606.48      728.31    122.52 o 
  33   1   2       19.35       30.75    116.67 o 
  34   1   2      484.16      688.89    154.36 o 
  35   1   2      935.10     1049.40    170.02 o 
   0   2   2    10628.69    10716.43    318.39 o 
   1   2   2    17705.70    17700.46    347.15 o 
   2   2   2     8627.61     8867.33    164.99 o 
   3   2   2      748.22      806.10     37.58 o 
   4   2   2    14380.46    14125.51    209.22 o 
   5   2   2     5613.33     5794.58     93.70 o 
   6   2   2     5643.00     5256.27     89.88 o 
   7   2   2     4390.41     4275.84     76.86 o 
   8   2   2     4705.02     4762.63     83.64 o 
   9   2   2    20598.30    20550.04    334.93 o 
  10   2   2     1846.29     1762.52     50.35 o 
  11   2   2     1952.01     1690.36     49.21 o 
  12   2   2      160.69      185.31     26.27 o 
  13   2   2     2803.85     2832.58     78.81 o 
  14   2   2      228.38      268.85     39.79 o 
  15   2   2     7132.15     6836.91    199.97 o 
  16   2   2       26.21       11.37     29.07 o 
  17   2   2      243.56      273.31     45.13 o 
  18   2   2     1424.79     1491.08     73.39 o 
  19   2   2     1809.00     1787.60     76.45 o 
  20   2   2       23.62      -60.44     46.01 o 
  21   2   2      230.85      253.35     55.66 o 
  22   2   2      897.35      875.55     67.49 o 
  23   2   2     2657.33     2735.32    113.54 o 
  24   2   2     1658.47     1623.73    103.65 o 
  25   2   2     7373.59     6877.07    379.13 o 
  26   2   2      818.61      835.27     86.87 o 
  27   2   2      534.32      474.54    104.14 o 
  28   2   2     2231.35     2011.63    151.33 o 
  29   2   2      222.29      175.69    115.43 o 
  30   2   2     1330.03     1152.30    142.01 o 
  31   2   2     1708.55     2030.99    166.52 o 
  32   2   2      984.57     1103.32    143.19 o 
  33   2   2     2874.59     3218.05    254.35 o 
  34   2   2      439.84      451.52    191.51 o 
   0   3   2     9563.46     9781.78    311.06 o 
   1   3   2     8716.73     8702.94    199.43 o 
   2   3   2     3641.83     3667.49    108.09 o 
   3   3   2     8839.08     8833.32    171.98 o 
   4   3   2     1875.78     2104.88     92.21 o 
   5   3   2      581.17      595.26     42.27 o 
   6   3   2      632.48      794.86     67.37 o 
   7   3   2     1604.11     1616.87     62.18 o 
   8   3   2     9747.22     9948.58    180.63 o 
   9   3   2     4958.63     5003.30    106.76 o 
  10   3   2     7013.88     6532.69    129.55 o 
  11   3   2      555.36      705.70     49.23 o 
  12   3   2      514.69      620.17     65.44 o 
  13   3   2      171.62      246.82     45.76 o 
  14   3   2     2165.00     2078.50     63.77 o 
  15   3   2      474.24      468.34     60.68 o 
  16   3   2      255.55      309.18     57.01 o 
  17   3   2      426.53      532.07     66.91 o 
  18   3   2     1217.68     1167.57     80.49 o 
  19   3   2       53.12       56.57     61.10 o 
  20   3   2     3527.51     3769.42    238.83 o 
  21   3   2      777.60      958.17     84.74 o 
  22   3   2      184.97      215.28    113.99 o 
  23   3   2     3434.28     3562.26    125.67 o 
  24   3   2     4498.70     4306.38    139.72 o 
  25   3   2     2589.28     2481.41    113.73 o 
  26   3   2      330.06      295.53     84.82 o 
  27   3   2      485.98      394.68    114.29 o 
  28   3   2     1195.54      933.30    193.79 o 
  29   3   2       79.36        4.52    115.74 o 
  30   3   2       67.66      -95.47    113.86 o 
  31   3   2     1230.11      991.24    147.75 o 
  32   3   2     2230.53     1923.58    174.43 o 
  33   3   2     1471.26     1736.20    260.34 o 
   0   4   2    12278.07    11662.38    380.14 o 
   1   4   2     5769.66     5991.90    135.83 o 
   2   4   2     2182.81     2370.48    100.01 o 
   3   4   2     1468.02     1469.73     82.54 o 
   4   4   2      591.55      770.21     67.98 o 
   5   4   2     1146.44     1361.13     83.84 o 
   6   4   2      952.07     1014.33     72.90 o 
   7   4   2     3131.66     3214.41     98.88 o 
   8   4   2     6177.11     6067.29    132.76 o 
   9   4   2     2787.70     2834.02     85.94 o 
  10   4   2    10897.64    10298.88    197.05 o 
  11   4   2     1725.54     1902.34     78.68 o 
  12   4   2       53.51       88.63     40.30 o 
  13   4   2      362.65      366.34     56.11 o 
  14   4   2     5103.60     4952.02    155.39 o 
  15   4   2      200.53      111.32     84.70 o 
  16   4   2      170.26      133.00     65.16 o 
  17   4   2      293.92      341.83     79.46 o 
  18   4   2     3321.09     3371.25    179.45 o 
  19   4   2       76.75       46.13     73.59 o 
  20   4   2      564.71      509.25     86.31 o 
  21   4   2      104.49      276.47     79.45 o 
  22   4   2      306.97      228.40     82.84 o 
  23   4   2     1741.31     1803.64    116.52 o 
  24   4   2     3722.29     3953.35    171.78 o 
  25   4   2     1124.00     1221.28    101.79 o 
  26   4   2      230.36      194.19     76.16 o 
  27   4   2      623.04      445.16     89.78 o 
  28   4   2      161.42       86.40     88.69 o 
  29   4   2      205.72      287.39    104.97 o 
  30   4   2      125.60       16.44    165.17 o 
   0   5   2     4994.86     5006.94    246.77 o 
   1   5   2     1318.27     1259.79    135.12 o 
   2   5   2      641.23      625.93     80.59 o 
   3   5   2       50.04       -1.28     65.20 o 
   4   5   2     2957.28     2956.90    126.49 o 
   5   5   2     2104.69     2086.21    111.73 o 
   6   5   2     6739.24     6220.18    183.80 o 
   7   5   2       20.49       10.08     85.67 o 
   8   5   2     1145.17     1163.03     90.73 o 
   9   5   2     2142.29     2295.69     99.61 o 
  10   5   2      187.50      143.97     59.68 o 
  11   5   2     1270.51     1250.56     81.40 o 
  12   5   2      399.79      383.06     81.94 o 
  13   5   2      909.90      891.76     90.28 o 
  14   5   2      243.68      273.81     79.03 o 
  15   5   2      668.91      761.73    168.22 o 
  16   5   2      242.00      226.45     81.82 o 
  17   5   2      208.39      140.91     84.87 o 
  18   5   2      112.30      138.78     86.32 o 
  19   5   2     1168.35     1134.10    108.11 o 
  20   5   2      482.38      403.02     94.55 o 
  21   5   2       45.51      -10.66     88.44 o 
  22   5   2      252.34      367.71    102.65 o 
  23   5   2      883.59      801.75    113.48 o 
  24   5   2       32.39       25.66     99.88 o 
  25   5   2      482.53      357.52    107.32 o 
  26   5   2     1012.14     1058.83    116.76 o 
   0   6   2     1668.32     1726.33    170.87 o 
   1   6   2      363.67      351.25     90.09 o 
   2   6   2     1105.80     1190.77    127.97 o 
   3   6   2     3945.70     3725.04    224.05 o 
   4   6   2      697.09      629.43     96.08 o 
   5   6   2     7764.74     7595.22    225.40 o 
   6   6   2     1313.91     1271.84    108.71 o 
   7   6   2      824.94      956.04    101.94 o 
   8   6   2      412.75      369.55     82.96 o 
   9   6   2      339.78      339.76     95.78 o 
  10   6   2     1135.98     1018.58    130.90 o 
  11   6   2       47.67       -0.78    103.88 o 
  12   6   2      104.63       58.23    111.45 o 
  13   6   2     1166.74     1127.65    139.56 o 
  14   6   2      275.50      279.73    118.18 o 
  15   6   2     1239.91     1529.81    159.51 o 
  16   6   2       80.00     -133.77    112.49 o 
  17   6   2      209.39      245.86    103.61 o 
  18   6   2       63.10      132.84     94.15 o 
  19   6   2     1458.86     1142.19    126.74 o 
  20   6   2        9.92       88.56    102.51 o 
   0   7   2      385.05      413.82    153.20 o 
   1   7   2       29.01      147.14    101.19 o 
   2   7   2      988.20      929.01    120.21 o 
   3   7   2       32.46      124.68    101.64 o 
   4   7   2     3340.02     3060.81    195.12 o 
   5   7   2      226.49      244.45    103.86 o 
   6   7   2     1484.32     1789.72    169.62 o 
   7   7   2      120.71      142.79    118.82 o 
   8   7   2       75.12       79.22    121.27 o 
   9   7   2       65.81       71.33    135.30 o 
  10   7   2       44.02      -58.33    146.73 o 
   2   0   3     2771.70     2630.08     74.83 o 
   4   0   3    25385.71    23317.65   1457.91 o 
   6   0   3     7336.17     6590.87    206.09 o 
   8   0   3     9273.71     8617.54    268.59 o 
  10   0   3    10406.88    10089.73    248.03 o 
  12   0   3    40285.97    41549.49    938.53 o 
  14   0   3     7092.82     7303.87    195.61 o 
  16   0   3     9525.88     9767.96    382.02 o 
  18   0   3     5614.41     5679.71    142.92 o 
  20   0   3    10873.79    11925.61    314.24 o 
  22   0   3    12963.58    14017.84    944.61 o 
  24   0   3     1391.98     1346.47    189.32 o 
  26   0   3      864.51     1310.16    200.04 o 
  28   0   3     2501.69     3187.88    282.59 o 
  30   0   3     2975.12     3453.60    303.43 o 
  32   0   3     1200.21     1150.21    225.04 o 
  34   0   3      923.25     1472.29    246.27 o 
  36   0   3      978.01     1186.32    243.30 o 
   1   1   3    18470.67    19095.11    403.30 o 
   2   1   3     7402.01     7699.69    149.72 o 
   3   1   3    13917.48    13879.52    238.01 o 
   4   1   3     1672.26     1646.50     38.94 o 
   5   1   3     5247.31     5201.04     96.82 o 
   6   1   3     2616.67     2589.18     63.46 o 
   7   1   3    11170.76    10686.52    251.71 o 
   8   1   3     7512.81     7578.12    186.57 o 
   9   1   3     3950.84     3905.66    110.98 o 
  10   1   3        2.42       -0.13     16.31 o 
  11   1   3     3290.63     2867.50    127.15 o 
  12   1   3      163.82      163.04     38.55 o 
  13   1   3     5873.72     5885.96    126.52 o 
  14   1   3      447.88      395.80     38.72 o 
  15   1   3    10906.83    10729.07    244.93 o 
  16   1   3     3425.40     3498.90    107.19 o 
  17   1   3    13138.09    12640.20    314.93 o 
  18   1   3     1539.44     1764.19     69.82 o 
  19   1   3     5781.00     5098.80    136.18 o 
  20   1   3     1563.54     1542.18     96.46 o 
  21   1   3     7888.30     7613.92    173.90 o 
  22   1   3      967.11     1012.04     64.55 o 
  23   1   3     1778.47     1934.35    173.03 o 
  24   1   3       88.25       92.82     74.07 o 
  25   1   3     1769.27     2085.60    133.96 o 
  26   1   3     1895.72     2187.46    218.85 o 
  27   1   3     1627.73     1853.82    139.57 o 
  28   1   3      299.82      234.20    102.87 o 
  29   1   3     1225.34     1420.13    134.51 o 
  30   1   3     1327.59     1497.17    141.77 o 
  31   1   3     1494.68     1540.37    156.84 o 
  32   1   3      469.81      620.51    131.75 o 
  33   1   3      196.67      130.32    117.22 o 
  34   1   3      124.89       88.65    323.47 o 
  35   1   3      673.24      643.72    156.59 o 
   1   2   3     4453.08     4352.14     82.12 o 
   2   2   3     6407.19     6426.47    112.78 o 
   3   2   3     8948.24     8825.18    146.03 o 
   4   2   3     2070.50     1984.65     43.43 o 
   5   2   3      483.08      492.12     21.08 o 
   6   2   3     3705.54     4052.72     67.94 o 
   7   2   3    16335.25    16054.57    243.16 o 
   8   2   3     1158.26     1178.72     41.77 o 
   9   2   3      118.40      111.81     20.57 o 
  10   2   3     3587.67     3370.67     74.66 o 
  11   2   3     3053.44     2755.65     66.93 o 
  12   2   3     5833.43     5774.90    111.72 o 
  13   2   3     3286.61     3142.10     72.62 o 
  14   2   3     5448.68     5097.42    117.31 o 
  15   2   3     4505.20     4150.07    182.82 o 
  16   2   3     7479.89     7314.22    173.26 o 
  17   2   3    12862.22    12219.44    262.03 o 
  18   2   3     2206.82     2305.87     83.28 o 
  19   2   3      716.63      697.77     59.50 o 
  20   2   3     7983.27     7367.52    170.85 o 
  21   2   3     9583.74     9373.66    226.91 o 
  22   2   3     3526.32     3480.19    113.35 o 
  23   2   3      264.72      199.84     59.24 o 
  24   2   3     1234.53     1240.81     91.24 o 
  25   2   3     1580.57     1584.07    122.34 o 
  26   2   3      730.11      719.46     98.56 o 
  27   2   3     2858.12     2318.62    151.06 o 
  28   2   3     1053.58      965.84    120.48 o 
  29   2   3      965.98     1038.77    130.32 o 
  30   2   3      390.64      413.53    117.93 o 
  31   2   3     1241.69     1204.34    142.05 o 
  32   2   3      165.49      131.89    119.89 o 
  33   2   3      159.44      169.39    129.98 o 
  34   2   3       80.81      225.78    136.22 o 
   1   3   3      641.74      758.52     40.64 o 
   2   3   3     9710.23    10009.29    193.67 o 
   3   3   3      978.21     1096.63     47.04 o 
   4   3   3      611.60      570.44     53.67 o 
   5   3   3      498.90      511.76     31.35 o 
   6   3   3     3633.37     3474.06     87.41 o 
   7   3   3     7967.57     7609.58    145.84 o 
   8   3   3     4890.22     4521.12     99.81 o 
   9   3   3      626.61      631.21     48.60 o 
  10   3   3      842.50      834.94     48.78 o 
  11   3   3     4828.33     4720.50     91.21 o 
  12   3   3     3004.32     2912.57     67.25 o 
  13   3   3     1926.15     1955.67     54.86 o 
  14   3   3     5198.08     5015.18    109.45 o 
  15   3   3     3765.61     3595.42    102.87 o 
  16   3   3     3424.41     3483.22    122.11 o 
  17   3   3     4506.40     4510.90    142.13 o 
  18   3   3     2805.59     2762.97    113.20 o 
  19   3   3      522.30      410.10     65.84 o 
  20   3   3     1717.94     1779.39     97.80 o 
  21   3   3     1304.27     1332.25    150.50 o 
  22   3   3     1498.19     1750.91    156.11 o 
  23   3   3      977.98      953.43     92.98 o 
  24   3   3      672.78      689.95     76.44 o 
  25   3   3     1303.47     1283.56     93.75 o 
  26   3   3     1381.70     1389.78     96.34 o 
  27   3   3     1327.69     1354.22    168.05 o 
  28   3   3      462.23      353.94     96.73 o 
  29   3   3       44.55      -72.68    115.93 o 
  30   3   3      167.75      -33.69    115.34 o 
  31   3   3      652.62      767.12    343.73 o 
  32   3   3      632.04      381.48    142.45 o 
   1   4   3      668.66      780.27     72.53 o 
   2   4   3     4096.66     3878.02    126.83 o 
   3   4   3     1735.33     1746.13     88.09 o 
   4   4   3     2086.36     2040.97     93.93 o 
   5   4   3      475.90      428.05     62.50 o 
   6   4   3      808.43      785.64     67.59 o 
   7   4   3     2012.85     2052.80     93.96 o 
   8   4   3     3930.86     3684.95     97.77 o 
   9   4   3     1641.61     1617.27     69.96 o 
  10   4   3     2354.51     2244.40     77.20 o 
  11   4   3     1377.96     1313.62     70.93 o 
  12   4   3     6296.79     6198.97    136.13 o 
  13   4   3     3802.15     3762.74    114.64 o 
  14   4   3     1154.19     1142.98     78.99 o 
  15   4   3     4719.67     4637.49    151.78 o 
  16   4   3     4068.72     4040.73    143.34 o 
  17   4   3     1341.00     1427.33     95.38 o 
  18   4   3     4011.74     3957.17    147.53 o 
  19   4   3     1978.20     1976.50    112.57 o 
  20   4   3     2924.86     2929.86    131.75 o 
  21   4   3      824.07      904.59     96.32 o 
  22   4   3     2119.97     2103.02    121.47 o 
  23   4   3      959.19     1034.30    101.86 o 
  24   4   3      934.46      872.07     94.66 o 
  25   4   3     1642.74     1859.22    115.26 o 
  26   4   3     1829.49     1790.92    113.70 o 
  27   4   3      918.20      897.37    116.13 o 
  28   4   3      154.19        2.08     86.38 o 
  29   4   3     1192.48     1210.38    128.89 o 
  30   4   3      833.40      649.87    177.27 o 
   1   5   3     1469.55     1537.49    101.32 o 
   2   5   3     2725.64     2627.07    122.48 o 
   3   5   3      505.10      527.53     79.71 o 
   4   5   3      984.36      926.80     89.64 o 
   5   5   3      101.24       93.35     70.31 o 
   6   5   3      681.58      637.49     82.00 o 
   7   5   3     3276.61     3241.05    133.64 o 
   8   5   3      277.25      307.86     67.09 o 
   9   5   3      976.60     1014.42     77.41 o 
  10   5   3     1155.87     1141.60     80.62 o 
  11   5   3     1887.64     2059.88    113.69 o 
  12   5   3     2661.64     2795.49    110.86 o 
  13   5   3      735.28      937.53     88.47 o 
  14   5   3     1133.66     1260.80    120.68 o 
  15   5   3     1133.92     1341.67    126.63 o 
  16   5   3     2240.57     2179.38    123.40 o 
  17   5   3     1577.60     1526.47    113.45 o 
  18   5   3     1496.94     1457.93    138.80 o 
  19   5   3      320.90      273.05     91.64 o 
  20   5   3     1475.56     1691.54    123.97 o 
  21   5   3      563.84      524.25    108.56 o 
  22   5   3      964.48     1041.88    115.83 o 
  23   5   3      248.63      171.37     99.11 o 
  24   5   3      625.97      706.02    124.20 o 
  25   5   3     1347.09     1422.04    133.57 o 
  26   5   3      699.94      787.74    120.81 o 
   1   6   3      400.09      218.67     88.98 o 
   2   6   3      850.39      703.95     97.96 o 
   3   6   3      676.37      832.77    106.07 o 
   4   6   3     1073.30      998.73    105.63 o 
   5   6   3      237.40      269.60     88.13 o 
   6   6   3     1070.18     1181.22    108.33 o 
   7   6   3     1172.34     1286.09    109.41 o 
   8   6   3      192.59      254.04     77.29 o 
   9   6   3      665.82      638.71    102.04 o 
  10   6   3      268.18      274.47    108.05 o 
  11   6   3     2312.45     2425.11    164.24 o 
  12   6   3      664.30      666.76    126.71 o 
  13   6   3     3139.92     2942.11    179.17 o 
  14   6   3       29.34      170.87    118.99 o 
  15   6   3      554.41      655.03    132.98 o 
  16   6   3       52.79      -74.92    114.35 o 
  17   6   3     1108.16     1115.10    151.08 o 
  18   6   3       13.47       40.91     94.22 o 
  19   6   3     1225.19     1207.34    127.95 o 
  20   6   3       77.93       78.32    104.62 o 
   1   7   3      334.09      310.13    107.23 o 
   2   7   3      709.58      756.73    117.23 o 
   3   7   3       30.44      101.35    134.22 o 
   4   7   3      195.30      180.52    103.57 o 
   5   7   3       14.91      -44.13     98.88 o 
   6   7   3      893.48      942.81    150.11 o 
   7   7   3       24.46      -98.02    120.80 o 
   8   7   3     1330.66     1234.85    152.47 o 
   9   7   3       66.37       33.30    126.13 o 
   0   0   4   184126.48   198397.00   7100.68 o 
   2   0   4     3877.93     4164.08    102.25 o 
   4   0   4       61.54       48.53     15.73 o 
   6   0   4      246.33      298.34     28.49 o 
   8   0   4    20831.92    19373.71    557.75 o 
  10   0   4    14200.16    13232.55    399.61 o 
  12   0   4     6402.65     6513.38    176.28 o 
  14   0   4     2042.05     1924.96     82.20 o 
  16   0   4     6424.51     6668.51    215.99 o 
  18   0   4     2516.35     2547.46    148.80 o 
  20   0   4     8251.44     9018.35    311.97 o 
  22   0   4     8867.54     9771.73    513.60 o 
  24   0   4    11806.44    13926.32    640.39 o 
  26   0   4     2571.24     3029.51    262.15 o 
  28   0   4      111.44      -41.67    151.02 o 
  30   0   4      617.43      983.11    207.97 o 
  32   0   4     8882.42     9909.92    540.57 o 
  34   0   4     3788.99     4307.92    353.44 o 
   0   1   4    42321.04    43057.75   1558.61 o 
   1   1   4    33447.07    33756.81    867.06 o 
   2   1   4     5598.09     5665.34    195.68 o 
   3   1   4     4632.55     4453.69     83.76 o 
   4   1   4     8203.32     8177.17    144.57 o 
   5   1   4     1730.13     1691.21     49.08 o 
   6   1   4     3020.23     2886.35     62.37 o 
   7   1   4    13535.13    13179.16    231.09 o 
   8   1   4     2820.94     2894.57     88.13 o 
   9   1   4    22696.99    22487.26    514.51 o 
  10   1   4     4223.23     4512.35    109.83 o 
  11   1   4     5676.54     5782.78    134.50 o 
  12   1   4     2255.26     2420.36     77.35 o 
  13   1   4      232.01      228.63     33.65 o 
  14   1   4     3906.69     3755.71     94.95 o 
  15   1   4      947.82      894.17     39.87 o 
  16   1   4     1675.23     1634.93     53.22 o 
  17   1   4       25.75       -3.43     37.14 o 
  18   1   4     1456.88     1410.77     65.89 o 
  19   1   4     3025.17     2850.25     92.77 o 
  20   1   4     1948.05     1932.51     79.32 o 
  21   1   4      155.38      113.35     48.41 o 
  22   1   4     1851.62     1840.83     83.80 o 
  23   1   4     2956.30     3105.77    124.11 o 
  24   1   4      183.89      198.88     89.63 o 
  25   1   4     2718.86     2809.89    148.28 o 
  26   1   4        6.50       -0.02     92.48 o 
  27   1   4      790.65      907.10    115.05 o 
  28   1   4     1125.46     1183.19    128.21 o 
  29   1   4       33.57       49.17    134.70 o 
  30   1   4      594.16      565.11    122.61 o 
  31   1   4     1508.28     1714.31    147.14 o 
  32   1   4      259.85      326.10    124.04 o 
  33   1   4     4229.59     5083.33    276.13 o 
  34   1   4      182.39      132.64    136.14 o 
  35   1   4     1604.93     1797.69    222.06 o 
   0   2   4    13069.72    12957.69    256.28 o 
   1   2   4     3173.83     3408.51     69.61 o 
   2   2   4     5351.17     5167.08     96.48 o 
   3   2   4     1361.20     1406.86     48.17 o 
   4   2   4     2146.49     1993.71     45.83 o 
   5   2   4    10689.08     9898.51    145.14 o 
   6   2   4     3488.42     3337.48     60.62 o 
   7   2   4     3435.02     3399.03     61.70 o 
   8   2   4    11846.19    11785.69    184.66 o 
   9   2   4     4482.56     4318.45     81.29 o 
  10   2   4     2401.85     2297.84     64.37 o 
  11   2   4     1910.27     1897.10     53.88 o 
  12   2   4      475.02      542.63     38.46 o 
  13   2   4     3152.04     3074.68     82.90 o 
  14   2   4      858.29      792.95     48.88 o 
  15   2   4     3992.65     3618.05     92.45 o 
  16   2   4       88.86      107.00     58.00 o 
  17   2   4      723.76      803.51     51.79 o 
  18   2   4      375.85      438.43     50.64 o 
  19   2   4     7981.65     7566.43    172.07 o 
  20   2   4      321.11      348.48     54.13 o 
  21   2   4      216.05      233.76     56.46 o 
  22   2   4      172.41       99.50     55.67 o 
  23   2   4     2320.95     2461.80     99.84 o 
  24   2   4     3946.83     3744.86    161.77 o 
  25   2   4      285.25      238.50     72.16 o 
  26   2   4      466.16      448.23     79.42 o 
  27   2   4     3403.17     3126.33    166.54 o 
  28   2   4     1097.92     1002.01    121.93 o 
  29   2   4     3517.86     3287.30    181.54 o 
  30   2   4      792.27      834.23    135.02 o 
  31   2   4      210.89      333.09    127.43 o 
  32   2   4     2330.41     2345.81    170.47 o 
  33   2   4      725.30      731.91    144.33 o 
  34   2   4     1750.14     1841.62    225.41 o 
   0   3   4     1821.84     2042.65    108.19 o 
   1   3   4      668.28      802.19     37.35 o 
   2   3   4     5213.38     5254.05    117.78 o 
   3   3   4     7875.13     8131.56    164.55 o 
   4   3   4    12164.72    11832.14    225.44 o 
   5   3   4    10549.45    10197.28    176.30 o 
   6   3   4    12572.96    12293.04    191.77 o 
   7   3   4     1172.30     1098.89     35.94 o 
   8   3   4      748.13      781.02     35.87 o 
   9   3   4      226.14      287.50     28.65 o 
  10   3   4     1034.86     1031.90     42.76 o 
  11   3   4      459.69      465.30     33.22 o 
  12   3   4      962.90      957.64     42.06 o 
  13   3   4     3246.23     3041.09     70.55 o 
  14   3   4     7001.13     6726.53    122.40 o 
  15   3   4      893.46      985.69     61.31 o 
  16   3   4      395.01      433.75     71.89 o 
  17   3   4      316.26      286.32     62.12 o 
  18   3   4     1199.28     1124.42     81.57 o 
  19   3   4     2503.48     2579.16    111.95 o 
  20   3   4     2466.72     2442.66    142.24 o 
  21   3   4      337.04      353.27     63.95 o 
  22   3   4      191.59       91.15     49.53 o 
  23   3   4      483.14      516.02     80.90 o 
  24   3   4      676.57      736.28     81.27 o 
  25   3   4      148.28       82.74     70.68 o 
  26   3   4     1164.62     1180.87     94.93 o 
  27   3   4     1182.42     1292.56    111.52 o 
  28   3   4     3299.82     3325.31    154.63 o 
  29   3   4     2200.91     1991.98    164.23 o 
  30   3   4     1238.22      920.97    143.20 o 
  31   3   4      359.82      398.79    209.01 o 
  32   3   4      225.16      258.03    132.22 o 
   0   4   4     1904.96     2054.51     91.46 o 
   1   4   4     1782.20     1747.83     72.52 o 
   2   4   4     1140.41     1232.14     58.28 o 
   3   4   4     2615.27     2479.32    109.19 o 
   4   4   4     7584.63     7207.11    189.00 o 
   5   4   4     4829.76     4699.60    143.58 o 
   6   4   4     7105.77     6552.19    176.27 o 
   7   4   4     1570.27     1466.23     72.95 o 
   8   4   4      600.72      656.61     68.93 o 
   9   4   4      254.51      277.04     45.14 o 
  10   4   4      831.84      915.99     57.33 o 
  11   4   4      117.27      121.57     43.40 o 
  12   4   4      508.51      495.66     50.17 o 
  13   4   4     1177.58     1174.64     80.91 o 
  14   4   4     2977.33     2931.03    125.04 o 
  15   4   4     1003.29      964.92     81.65 o 
  16   4   4      181.22      266.74     68.60 o 
  17   4   4       59.30       66.92     68.52 o 
  18   4   4      643.69      782.83     85.95 o 
  19   4   4      615.58      661.52     86.30 o 
  20   4   4     2109.84     1917.27    112.31 o 
  21   4   4      372.26      289.99     84.38 o 
  22   4   4      118.86      142.91     96.07 o 
  23   4   4      150.08       68.27     84.84 o 
  24   4   4      626.85      775.63     90.52 o 
  25   4   4      459.29      522.97     90.72 o 
  26   4   4      389.57      432.47     92.65 o 
  27   4   4     1347.39     1448.21    127.21 o 
  28   4   4     2555.26     1907.85    237.11 o 
  29   4   4      334.53      229.80    106.48 o 
   0   5   4     6788.52     6340.03    377.85 o 
   1   5   4      451.25      633.28     82.09 o 
   2   5   4     2001.05     1966.54    110.75 o 
   3   5   4     3581.12     3449.32    137.80 o 
   4   5   4     1592.19     1663.85    104.85 o 
   5   5   4     5751.57     5358.88    262.38 o 
   6   5   4     2121.70     2204.01    114.83 o 
   7   5   4      173.93      130.86     69.69 o 
   8   5   4     3604.48     3360.93    130.30 o 
   9   5   4      493.12      548.02     71.29 o 
  10   5   4     2244.69     2249.89    102.67 o 
  11   5   4      297.15      252.12     79.28 o 
  12   5   4      103.35       -6.47     73.73 o 
  13   5   4     1206.42     1165.21    109.28 o 
  14   5   4       45.73      -22.57     71.99 o 
  15   5   4     1248.88     1253.17    101.37 o 
  16   5   4       70.14      172.55     83.17 o 
  17   5   4      137.53       75.03     81.23 o 
  18   5   4      314.27      279.40     87.85 o 
  19   5   4     3313.02     3339.56    273.68 o 
  20   5   4       23.45        5.14     86.99 o 
  21   5   4      689.13      571.99    103.39 o 
  22   5   4      521.76      543.68    100.98 o 
  23   5   4      489.51      463.14    105.15 o 
  24   5   4      882.32      849.46    114.21 o 
  25   5   4      211.07      336.22    108.81 o 
   0   6   4      506.75      484.13    132.95 o 
   1   6   4     4585.23     4263.00    195.12 o 
   2   6   4      206.37      175.25     88.04 o 
   3   6   4      317.46      183.62     87.79 o 
   4   6   4      865.12      686.39     99.13 o 
   5   6   4     1405.30     1350.87    115.24 o 
   6   6   4       64.78      103.43     85.68 o 
   7   6   4      686.33      698.45     87.84 o 
   8   6   4      468.19      484.61     82.16 o 
   9   6   4     1890.99     1958.24    130.31 o 
  10   6   4       39.09      -16.96    104.23 o 
  11   6   4     1318.69     1413.88    139.56 o 
  12   6   4      188.16      279.10    118.25 o 
  13   6   4       81.87       77.87    183.71 o 
  14   6   4      367.73      312.73    122.80 o 
  15   6   4      559.66      684.08    134.43 o 
  16   6   4       98.69      261.91    125.04 o 
  17   6   4      143.97      206.24    127.51 o 
  18   6   4      132.56      238.85    130.02 o 
  19   6   4      735.25      682.39    113.00 o 
   0   7   4     4145.82     4198.48    270.10 o 
   1   7   4       22.57      134.40    104.83 o 
   2   7   4     1430.55     1266.66    130.07 o 
   3   7   4      132.58      161.99    105.46 o 
   4   7   4      187.53      164.51    104.68 o 
   5   7   4       10.73      -70.82     97.90 o 
   6   7   4        0.14      -43.92    102.95 o 
   7   7   4       84.71       50.97    122.95 o 
   8   7   4      941.12      688.28    136.49 o 
   2   0   5    33327.09    36184.24    932.45 o 
   4   0   5    13803.02    14960.07    289.06 o 
   6   0   5     4826.23     4691.59    122.46 o 
   8   0   5    28200.00    26808.12   1018.34 o 
  10   0   5     6139.16     5850.77    204.42 o 
  12   0   5    10229.64    10426.13    334.55 o 
  14   0   5    12262.55    11810.62    296.21 o 
  16   0   5     8876.30     8954.13    457.52 o 
  18   0   5     4947.70     4970.53    175.88 o 
  20   0   5    12230.26    14286.27    471.02 o 
  22   0   5     2860.68     3007.63    444.13 o 
  24   0   5     4683.55     5211.45    330.02 o 
  26   0   5     7372.04     7800.21    432.62 o 
  28   0   5      843.45     1125.00    202.42 o 
  30   0   5     2648.59     2655.83    273.66 o 
  32   0   5     1086.58     1512.18    238.93 o 
  34   0   5      935.81      823.16    216.90 o 
   1   1   5     6658.11     6499.86    268.34 o 
   2   1   5      233.84      283.46     22.54 o 
   3   1   5     3017.85     3006.56     62.76 o 
   4   1   5     4984.49     5052.92    107.51 o 
   5   1   5     1134.87     1124.52     39.17 o 
   6   1   5     7336.61     7033.54    293.13 o 
   7   1   5    21821.00    22054.71    395.12 o 
   8   1   5     2824.49     2827.96     66.22 o 
   9   1   5     6369.56     5880.48    155.33 o 
  10   1   5     3835.13     3970.39     99.59 o 
  11   1   5     4498.75     4399.90    110.99 o 
  12   1   5    11883.59    11895.06    251.48 o 
  13   1   5     3572.51     3555.93    101.64 o 
  14   1   5      317.42      410.65     47.81 o 
  15   1   5     7123.86     6448.75    165.01 o 
  16   1   5     2940.32     2746.28     84.88 o 
  17   1   5    11177.12    10327.12    186.68 o 
  18   1   5      618.31      618.60     51.41 o 
  19   1   5     5008.52     4701.15    122.64 o 
  20   1   5      933.24      906.06     72.00 o 
  21   1   5     2438.34     2388.15     90.14 o 
  22   1   5     4271.92     4304.31    124.71 o 
  23   1   5     2363.95     2576.46    129.78 o 
  24   1   5      239.54      347.53     71.52 o 
  25   1   5     3469.08     3618.55    169.84 o 
  26   1   5     1221.61     1239.41    121.60 o 
  27   1   5     2156.19     2366.27    150.32 o 
  28   1   5       36.13     -119.24    101.04 o 
  29   1   5      187.85      259.62    110.19 o 
  30   1   5      595.30      587.91    121.56 o 
  31   1   5      772.69      989.17    130.39 o 
  32   1   5      563.60      777.87    128.22 o 
  33   1   5       93.07       21.58    132.88 o 
  34   1   5      269.60      107.70    141.02 o 
   1   2   5     3371.85     3113.03     63.64 o 
   2   2   5     1281.65     1345.27     40.18 o 
   3   2   5     3523.22     3429.80     84.99 o 
   4   2   5      864.99      900.32     34.18 o 
   5   2   5       70.00       82.53     20.90 o 
   6   2   5     3620.69     3595.07     74.44 o 
   7   2   5     6771.15     6748.81    121.69 o 
   8   2   5     3224.19     3251.70     70.80 o 
   9   2   5     1043.83     1028.57     47.97 o 
  10   2   5     2176.54     2060.38     63.82 o 
  11   2   5     5433.00     5243.50    115.70 o 
  12   2   5     7974.92     7710.11    156.89 o 
  13   2   5     4298.77     4293.66    103.60 o 
  14   2   5     1728.42     1649.17     62.27 o 
  15   2   5     2553.59     2461.19     77.16 o 
  16   2   5     5540.47     5332.67    170.07 o 
  17   2   5     2700.74     2403.41    159.13 o 
  18   2   5     4232.85     3950.39    125.07 o 
  19   2   5     2284.99     2267.88    111.71 o 
  20   2   5     2705.70     2702.33     97.40 o 
  21   2   5     6552.44     6535.05    176.83 o 
  22   2   5     1748.10     1682.43     85.19 o 
  23   2   5      998.07      989.99     75.65 o 
  24   2   5     1460.40     1300.30     92.82 o 
  25   2   5     1341.86     1192.43     99.82 o 
  26   2   5      975.41      944.79    123.77 o 
  27   2   5     1786.71     1887.34    152.09 o 
  28   2   5      498.59      543.60    115.88 o 
  29   2   5      322.85      200.43    108.73 o 
  30   2   5       22.58      -80.35    111.24 o 
  31   2   5     1559.38     1599.74    153.68 o 
  32   2   5      243.70      263.51    129.19 o 
  33   2   5      119.70      141.39    132.89 o 
   1   3   5     1228.62     1385.59     50.44 o 
   2   3   5     4741.36     4598.60     97.08 o 
   3   3   5     1678.56     1733.76     54.57 o 
   4   3   5      138.51      137.44     27.31 o 
   5   3   5      134.22      172.05     27.35 o 
   6   3   5     1327.28     1246.67     40.27 o 
   7   3   5     2579.86     2590.54     58.06 o 
   8   3   5     3185.69     3231.95     66.45 o 
   9   3   5     1583.14     1586.02     50.96 o 
  10   3   5     2777.28     2593.39     82.23 o 
  11   3   5     4894.20     4651.06     94.10 o 
  12   3   5     8320.19     8191.01    143.12 o 
  13   3   5     3679.52     3721.70     82.91 o 
  14   3   5     1594.35     1700.98     61.40 o 
  15   3   5     5222.84     5142.53    130.02 o 
  16   3   5     3377.18     3431.18    119.92 o 
  17   3   5     1910.28     1800.94     92.15 o 
  18   3   5     1076.20     1144.15     86.07 o 
  19   3   5      678.32      643.16     76.51 o 
  20   3   5     8019.89     8030.66    189.52 o 
  21   3   5     4761.19     4624.21    138.49 o 
  22   3   5     4061.97     4056.69    131.21 o 
  23   3   5      889.03      845.66     92.90 o 
  24   3   5      415.91      342.85     81.33 o 
  25   3   5      751.36      671.63     82.78 o 
  26   3   5     1356.69     1262.42     96.48 o 
  27   3   5      469.66      456.40     94.42 o 
  28   3   5      188.89      173.13     92.03 o 
  29   3   5      911.73      832.22    137.76 o 
  30   3   5     1181.12      903.25    145.39 o 
  31   3   5      284.24       99.70    128.53 o 
  32   3   5     1049.48      939.99    152.68 o 
   1   4   5       81.14      165.13     36.24 o 
   2   4   5     6574.03     6275.85    128.71 o 
   3   4   5      290.10      357.52     55.04 o 
   4   4   5     2159.70     2335.25    105.27 o 
   5   4   5      552.58      581.08     69.65 o 
   6   4   5     2458.30     2278.20    103.79 o 
   7   4   5      670.74      607.74     59.87 o 
   8   4   5     1428.19     1294.49     72.75 o 
   9   4   5     2471.67     2374.58     81.36 o 
  10   4   5      407.29      419.13     49.88 o 
  11   4   5     2574.47     2467.54     85.32 o 
  12   4   5     4018.63     3924.67    122.07 o 
  13   4   5     3588.81     3567.27    129.99 o 
  14   4   5      696.04      627.83     64.96 o 
  15   4   5     2651.70     2523.21    116.18 o 
  16   4   5     1311.57     1125.68     90.53 o 
  17   4   5      664.59      662.12     79.93 o 
  18   4   5      679.98      820.03     87.66 o 
  19   4   5     1575.86     1541.82    103.32 o 
  20   4   5     2201.30     2122.85    118.22 o 
  21   4   5     1871.65     1895.22    144.79 o 
  22   4   5     1716.39     1849.04    118.84 o 
  23   4   5     1421.84     1368.37    155.48 o 
  24   4   5      169.75      183.91     81.49 o 
  25   4   5      441.30      513.76     91.27 o 
  26   4   5     1270.11     1339.22    110.91 o 
  27   4   5      609.05      687.33     98.53 o 
  28   4   5       87.09       43.86     60.56 o 
  29   4   5      379.38      389.56    111.49 o 
   1   5   5      730.38      616.62     83.58 o 
   2   5   5      243.06      196.44     74.17 o 
   3   5   5     3812.54     3542.09    186.96 o 
   4   5   5     1181.77     1108.01     94.23 o 
   5   5   5      147.60      118.91     70.62 o 
   6   5   5      281.68      290.63     75.59 o 
   7   5   5     3376.40     3113.90    117.38 o 
   8   5   5     2035.62     1750.91     94.95 o 
   9   5   5      797.86      677.94     74.15 o 
  10   5   5      473.02      498.20     75.02 o 
  11   5   5     1620.83     1579.59    108.14 o 
  12   5   5     1017.60     1093.56     99.47 o 
  13   5   5     2016.25     1986.77    143.53 o 
  14   5   5     2453.56     2528.73    127.05 o 
  15   5   5     1414.30     1176.36    100.92 o 
  16   5   5     1866.20     1919.80    118.30 o 
  17   5   5      875.21      832.90    100.34 o 
  18   5   5     2807.72     2789.71    139.09 o 
  19   5   5      421.31      467.52     98.65 o 
  20   5   5      325.87      487.73    100.32 o 
  21   5   5     1287.14     1427.78    122.38 o 
  22   5   5      535.63      506.75    106.71 o 
  23   5   5      259.36      387.28    105.27 o 
  24   5   5     1021.49     1164.09    158.43 o 
  25   5   5      915.88      963.71    124.98 o 
   1   6   5      297.65      301.93    102.94 o 
   2   6   5      202.38       65.99     86.43 o 
   3   6   5      535.57      432.01     95.83 o 
   4   6   5      493.87      459.21     96.24 o 
   5   6   5      373.55      281.08     93.44 o 
   6   6   5      111.79      287.01     90.73 o 
   7   6   5     3464.36     3322.19    151.48 o 
   8   6   5      121.90      175.74     92.26 o 
   9   6   5      744.08      794.20    104.99 o 
  10   6   5      246.01      322.76     98.50 o 
  11   6   5     1914.25     1875.74    153.58 o 
  12   6   5      725.11      800.94    130.85 o 
  13   6   5     1496.38     1548.29    152.63 o 
  14   6   5      226.40      298.89    118.94 o 
  15   6   5     2619.44     2506.51    291.20 o 
  16   6   5       70.38       77.46    118.29 o 
  17   6   5     3045.54     3110.09    196.93 o 
  18   6   5      160.06      244.96    129.88 o 
   1   7   5       21.13       20.59    102.58 o 
   2   7   5      396.25      252.56    110.13 o 
   3   7   5        2.23       12.39    102.63 o 
   4   7   5      202.58      163.48    107.85 o 
   5   7   5      122.35       -0.60    121.67 o 
   6   7   5      896.82      641.81    119.36 o 
   0   0   6    25255.11    28448.17   1048.40 o 
   2   0   6    25884.27    28091.40    731.93 o 
   4   0   6    41737.10    45988.79    928.33 o 
   6   0   6    13072.06    13208.12    305.35 o 
   8   0   6       52.91       54.55     31.26 o 
  10   0   6     5440.80     5146.94    202.12 o 
  12   0   6     6537.19     6419.81    240.42 o 
  14   0   6    16569.97    15981.37    486.29 o 
  16   0   6     2030.82     2236.14    104.45 o 
  18   0   6     5330.63     5251.62    202.65 o 
  20   0   6     5172.73     5359.89    310.17 o 
  22   0   6     1380.80     1390.33    174.44 o 
  24   0   6      360.52      419.92    152.41 o 
  26   0   6      761.57     1150.41    190.71 o 
  28   0   6     5878.74     6546.61    398.48 o 
  30   0   6     3819.74     4389.28    333.39 o 
  32   0   6      487.37      467.35    201.03 o 
  34   0   6      445.61      389.55    208.97 o 
   0   1   6    13795.10    14025.84    378.10 o 
   1   1   6     4874.94     4901.49     95.24 o 
   2   1   6     1394.76     1435.30     42.80 o 
   3   1   6    10078.79     9918.36    176.65 o 
   4   1   6     1613.17     1655.75     59.83 o 
   5   1   6    11655.32    10839.16    192.48 o 
   6   1   6     2491.00     2659.80     69.42 o 
   7   1   6     3801.03     3833.64    105.11 o 
   8   1   6      133.13       81.12     29.77 o 
   9   1   6     1069.03     1182.17     44.59 o 
  10   1   6     6848.51     6843.49    153.77 o 
  11   1   6      715.72      899.85     56.31 o 
  12   1   6      825.12     1022.30     52.90 o 
  13   1   6     9410.42     9139.60    203.45 o 
  14   1   6     2478.29     2395.43     84.48 o 
  15   1   6     3152.83     2905.49     96.34 o 
  16   1   6      471.32      479.29     52.43 o 
  17   1   6      744.01      745.37     60.65 o 
  18   1   6      170.41      156.51     46.18 o 
  19   1   6     6794.95     6537.20    192.09 o 
  20   1   6     1275.03     1383.05    110.35 o 
  21   1   6      397.27      383.28     57.23 o 
  22   1   6     1068.40     1091.10     71.58 o 
  23   1   6      215.37      280.86     66.70 o 
  24   1   6     2003.19     2006.81    107.17 o 
  25   1   6     1024.89      939.60     87.32 o 
  26   1   6      154.26      124.95     93.83 o 
  27   1   6     4349.65     4525.36    201.16 o 
  28   1   6      470.01      605.27    115.00 o 
  29   1   6     5639.90     6267.07    243.17 o 
  30   1   6       10.01       39.00    107.64 o 
  31   1   6     2448.73     2809.41    176.89 o 
  32   1   6     1650.25     1602.68    174.05 o 
  33   1   6      231.23      328.80    141.69 o 
  34   1   6     1012.92     1269.60    232.58 o 
   0   2   6    12449.45    13000.27    296.16 o 
   1   2   6    17450.74    17737.78    302.86 o 
   2   2   6     4666.50     4652.94    155.75 o 
   3   2   6       24.91       23.58     16.42 o 
   4   2   6     7133.28     7067.55    136.01 o 
   5   2   6     7939.06     8244.60    154.82 o 
   6   2   6     6368.27     6373.32    125.29 o 
   7   2   6      601.20      683.42     47.80 o 
   8   2   6     4225.06     4286.18     93.46 o 
   9   2   6    15189.77    15598.04    278.12 o 
  10   2   6      870.85      886.63     47.31 o 
  11   2   6     5567.22     5369.74    119.20 o 
  12   2   6      852.76      892.41     48.48 o 
  13   2   6     2373.97     2336.87     75.83 o 
  14   2   6     2499.02     2515.68     82.99 o 
  15   2   6      639.03      628.89     50.34 o 
  16   2   6      465.01      483.82     50.67 o 
  17   2   6      109.57      141.74     45.64 o 
  18   2   6      174.06      148.66     47.98 o 
  19   2   6     1614.13     1689.91     87.87 o 
  20   2   6      295.86      328.19     55.69 o 
  21   2   6      367.71      368.73     60.74 o 
  22   2   6      380.46      319.48     62.14 o 
  23   2   6     1888.51     1717.40     90.02 o 
  24   2   6      459.17      495.91     70.64 o 
  25   2   6     1285.32     1337.22    114.60 o 
  26   2   6      720.31      683.50     91.97 o 
  27   2   6      232.09      203.89    102.89 o 
  28   2   6     2874.85     2724.98    218.84 o 
  29   2   6      917.91      977.31    134.68 o 
  30   2   6     1376.96     1342.26    146.43 o 
  31   2   6      217.50      221.82    121.60 o 
  32   2   6      824.99      960.16    177.10 o 
  33   2   6     3568.00     3806.23    212.99 o 
   0   3   6    15479.49    15057.36    524.04 o 
   1   3   6     9776.82     9817.18    177.15 o 
   2   3   6     4726.25     4681.36     91.07 o 
   3   3   6     1804.14     1896.95     54.22 o 
   4   3   6      848.70      970.52     39.81 o 
   5   3   6     2413.05     2384.20     61.89 o 
   6   3   6     1197.63     1345.60     46.58 o 
   7   3   6     1593.63     1599.61     52.01 o 
   8   3   6     6310.13     6040.39    104.18 o 
   9   3   6     5590.62     5470.12     97.35 o 
  10   3   6     4306.89     4055.93     87.51 o 
  11   3   6     1737.11     1830.29     86.94 o 
  12   3   6      403.31      411.87     37.97 o 
  13   3   6      731.08      791.08     44.04 o 
  14   3   6     1888.98     1838.21     91.42 o 
  15   3   6      494.68      515.27     55.54 o 
  16   3   6       86.94      100.25     47.87 o 
  17   3   6       50.91       40.67     57.11 o 
  18   3   6     1103.84     1049.42     82.31 o 
  19   3   6      499.87      482.52     72.38 o 
  20   3   6       44.25        5.81     60.13 o 
  21   3   6        4.73        8.29     61.08 o 
  22   3   6      907.99      925.88     80.79 o 
  23   3   6     3656.92     3792.88    132.91 o 
  24   3   6     2947.20     2822.76    136.08 o 
  25   3   6     1924.21     1872.05    119.81 o 
  26   3   6      693.30      602.66    153.87 o 
  27   3   6       32.02       11.61     86.11 o 
  28   3   6      600.21      541.29     99.82 o 
  29   3   6       93.11       -7.01    118.91 o 
  30   3   6      206.18      523.12    141.07 o 
  31   3   6     1022.29      925.30    150.76 o 
   0   4   6     3280.81     3421.77    127.77 o 
   1   4   6     5375.41     5302.09    121.73 o 
   2   4   6     2322.29     2387.89     74.76 o 
   3   4   6     2122.78     2030.87     69.79 o 
   4   4   6     1183.92     1171.51     67.83 o 
   5   4   6      575.49      626.11     71.66 o 
   6   4   6     1277.55     1123.75     72.44 o 
   7   4   6     2687.37     2630.72     98.23 o 
   8   4   6     5407.21     5320.56    177.40 o 
   9   4   6     1851.85     1862.82     85.38 o 
  10   4   6     2614.40     2571.72     87.86 o 
  11   4   6      966.58      919.89     64.92 o 
  12   4   6      117.01      106.91     46.50 o 
  13   4   6     1207.45     1151.74     73.64 o 
  14   4   6     4051.44     3981.78    123.68 o 
  15   4   6      564.65      590.33     78.40 o 
  16   4   6      407.53      443.48     75.17 o 
  17   4   6       63.85      127.14     71.99 o 
  18   4   6     1124.57     1041.26     93.75 o 
  19   4   6      154.59       88.02     75.19 o 
  20   4   6      688.53      700.71     91.93 o 
  21   4   6      177.93      179.31     84.19 o 
  22   4   6      765.47      883.49    140.70 o 
  23   4   6      668.59      745.88     88.51 o 
  24   4   6     4129.19     3966.83    166.88 o 
  25   4   6     1016.41     1103.23    102.33 o 
  26   4   6      493.15      382.58     92.88 o 
  27   4   6       81.52       54.28     88.50 o 
  28   4   6      481.13      381.48    101.93 o 
   0   5   6     1660.44     1467.68    379.83 o 
   1   5   6     2086.80     2005.82    115.84 o 
   2   5   6      670.14      728.99     88.62 o 
   3   5   6      519.58      500.67     82.45 o 
   4   5   6     2485.98     2268.45    120.61 o 
   5   5   6     1149.59     1287.22     99.48 o 
   6   5   6     4332.79     4006.34    152.65 o 
   7   5   6      744.88      690.01     98.91 o 
   8   5   6     1356.67     1278.42     98.94 o 
   9   5   6     3136.80     3134.74    120.60 o 
  10   5   6      290.41      315.44     82.55 o 
  11   5   6     1081.30     1102.69    101.46 o 
  12   5   6      402.45      437.86     88.24 o 
  13   5   6      409.87      384.14    106.07 o 
  14   5   6     1343.22     1306.39    127.35 o 
  15   5   6     1548.17     1694.21    206.63 o 
  16   5   6       62.30       80.42    107.09 o 
  17   5   6      575.88      486.41    142.70 o 
  18   5   6      160.78      175.80     92.05 o 
  19   5   6     1641.96     1564.84    136.94 o 
  20   5   6        7.32      -38.05     87.78 o 
  21   5   6        2.22      -94.20     89.67 o 
  22   5   6      110.56       60.01     98.38 o 
  23   5   6     1037.15      971.05    119.19 o 
  24   5   6      365.71      244.14    107.69 o 
   0   6   6      759.81      909.33    152.04 o 
   1   6   6      112.70        5.04     85.95 o 
   2   6   6       16.15      -23.92     85.60 o 
   3   6   6     2272.31     2057.09    240.29 o 
   4   6   6      213.72      298.96     92.56 o 
   5   6   6     6004.19     5228.98    218.10 o 
   6   6   6      654.59      795.45     91.41 o 
   7   6   6      967.25     1013.84     96.99 o 
   8   6   6       87.51       96.42    105.57 o 
   9   6   6      133.53      153.72     95.53 o 
  10   6   6      672.46      673.74    106.02 o 
  11   6   6       34.67      -59.32    110.41 o 
  12   6   6       17.06      -88.67    139.91 o 
  13   6   6      782.92      889.51    227.48 o 
  14   6   6      638.05      832.34    148.47 o 
  15   6   6      595.60      703.15    136.62 o 
  16   6   6       13.26      118.15    123.16 o 
  17   6   6       94.51      118.69    126.20 o 
   0   7   6      304.35      307.89    158.77 o 
   1   7   6       85.98      130.68    107.80 o 
   2   0   7    13855.47    14529.81    395.01 o 
   4   0   7      448.55      464.72     47.53 o 
   6   0   7     4255.05     4335.76    129.97 o 
   8   0   7     3284.41     3329.87     88.29 o 
  10   0   7     7328.08     6958.92    254.81 o 
  12   0   7    25774.14    25492.50    736.67 o 
  14   0   7     5631.13     5834.58    244.29 o 
  16   0   7     2888.75     2707.72    214.86 o 
  18   0   7     3776.72     3736.64    252.62 o 
  20   0   7     7387.78     8246.52    413.76 o 
  22   0   7     6976.99     7552.15    396.30 o 
  24   0   7     1815.65     1728.09    198.05 o 
  26   0   7     1452.27     1806.87    213.93 o 
  28   0   7      723.70      896.39    190.71 o 
  30   0   7     2466.25     2772.13    271.87 o 
  32   0   7      761.81     1103.77    233.57 o 
  34   0   7      547.19      391.54    202.02 o 
   1   1   7     9549.85    10493.20    187.64 o 
   2   1   7     5071.74     5129.10    102.07 o 
   3   1   7     7325.58     7391.83    138.78 o 
   4   1   7     1189.86     1208.22     42.63 o 
   5   1   7      647.78      617.33     27.36 o 
   6   1   7     4575.67     4812.91     89.80 o 
   7   1   7      632.14      641.27     36.71 o 
   8   1   7     4390.11     4317.08    103.69 o 
   9   1   7     2246.27     2052.33    122.66 o 
  10   1   7      680.08      604.85     48.88 o 
  11   1   7    12692.64    12569.79    263.57 o 
  12   1   7     2022.54     1943.72     73.63 o 
  13   1   7    13252.68    12920.21    275.01 o 
  14   1   7      988.49     1100.26     61.41 o 
  15   1   7     2073.98     1847.86     90.60 o 
  16   1   7     1051.34     1025.29     65.32 o 
  17   1   7     2785.55     2715.25     99.89 o 
  18   1   7     1491.25     1632.22     85.56 o 
  19   1   7     5807.93     5760.96    159.92 o 
  20   1   7     1831.60     1882.03    112.32 o 
  21   1   7    12207.47    11876.08    247.98 o 
  22   1   7      494.36      529.03     72.22 o 
  23   1   7     1711.44     1888.21    103.43 o 
  24   1   7      348.48      453.87     76.40 o 
  25   1   7     1474.90     1618.76    104.13 o 
  26   1   7     1588.71     1814.87    135.61 o 
  27   1   7      255.79      375.41    188.11 o 
  28   1   7      196.15      100.30    103.34 o 
  29   1   7     1960.73     2175.18    152.85 o 
  30   1   7      594.19      483.77    154.41 o 
  31   1   7     2400.27     2727.55    200.51 o 
  32   1   7      393.16      400.07    140.39 o 
  33   1   7      369.23      348.82    148.50 o 
   1   2   7    11126.40    11443.34    260.20 o 
   2   2   7     2244.10     2425.44     81.00 o 
   3   2   7     1096.08     1063.04     54.67 o 
   4   2   7      443.44      457.40     30.42 o 
   5   2   7     2425.38     2422.29     66.31 o 
   6   2   7      532.94      549.19     36.48 o 
   7   2   7     9754.14     9674.15    181.28 o 
   8   2   7     3610.74     3620.34     84.81 o 
   9   2   7     1444.50     1531.92     53.50 o 
  10   2   7     4272.91     4115.03     95.16 o 
  11   2   7     6541.90     6206.04    147.43 o 
  12   2   7     4328.27     4246.39    114.24 o 
  13   2   7     1030.51     1127.84     56.61 o 
  14   2   7     4732.20     4701.83    116.88 o 
  15   2   7     4470.81     4441.15    103.08 o 
  16   2   7     6799.04     6797.40    139.76 o 
  17   2   7     6616.90     6410.17    136.02 o 
  18   2   7     2239.85     2386.11     80.32 o 
  19   2   7      951.71      742.93     63.88 o 
  20   2   7     3756.42     3707.70    130.27 o 
  21   2   7     3312.41     3091.47    154.25 o 
  22   2   7     1799.10     1762.34     92.13 o 
  23   2   7      146.37      185.29     62.34 o 
  24   2   7      833.85      684.59     86.73 o 
  25   2   7     1508.92     1358.57    112.77 o 
  26   2   7      367.62      339.26     87.10 o 
  27   2   7     1559.85     1549.88    113.87 o 
  28   2   7      318.40      240.35    115.97 o 
  29   2   7       77.56      106.29    109.95 o 
  30   2   7      229.78      124.44    119.89 o 
  31   2   7     1151.26     1252.56    183.32 o 
  32   2   7      101.89      -55.54    135.73 o 
   1   3   7     1741.22     1738.47     55.70 o 
   2   3   7     1935.24     2017.58     59.49 o 
   3   3   7      284.66      288.34     33.27 o 
   4   3   7      794.07      876.45     41.86 o 
   5   3   7      359.77      421.34     33.12 o 
   6   3   7     4266.14     4172.84     88.98 o 
   7   3   7     3425.42     3412.82     78.98 o 
   8   3   7     3940.39     3836.86     78.47 o 
   9   3   7     2091.41     2164.31     58.62 o 
  10   3   7     1820.63     1859.92     56.03 o 
  11   3   7     2290.12     2173.16     65.85 o 
  12   3   7     1463.81     1402.28     54.46 o 
  13   3   7     2595.53     2592.94     72.76 o 
  14   3   7     1353.05     1342.06     61.02 o 
  15   3   7     2996.31     2828.33     85.72 o 
  16   3   7     4233.17     4355.39    124.50 o 
  17   3   7     4054.96     3894.86    129.48 o 
  18   3   7     4222.47     4098.59    143.19 o 
  19   3   7     1363.43     1462.00     83.34 o 
  20   3   7     1332.62     1305.19    103.31 o 
  21   3   7     1980.47     1903.92    113.61 o 
  22   3   7     1754.06     1738.93     97.13 o 
  23   3   7      830.97      964.70     87.69 o 
  24   3   7     1397.51     1266.66     93.81 o 
  25   3   7     2158.15     2313.07    148.08 o 
  26   3   7     2145.17     1967.21    125.45 o 
  27   3   7      664.37      703.73    102.73 o 
  28   3   7      724.73      510.05    104.53 o 
  29   3   7      179.75      201.99    125.23 o 
  30   3   7      437.36      322.47    173.86 o 
   1   4   7       27.73       36.50     39.79 o 
   2   4   7     4261.61     4147.12    103.43 o 
   3   4   7     1010.78     1028.66     56.37 o 
   4   4   7      462.74      546.73     60.31 o 
   5   4   7      114.99      150.51     65.64 o 
   6   4   7     3221.41     3120.62     95.82 o 
   7   4   7     2503.71     2353.06    100.77 o 
   8   4   7     4549.28     4426.26    131.44 o 
   9   4   7     1048.37     1083.72     76.24 o 
  10   4   7      206.48      192.21     58.79 o 
  11   4   7      288.79      243.84     51.05 o 
  12   4   7      807.38      825.50     69.32 o 
  13   4   7     1016.87      973.95     74.07 o 
  14   4   7     1810.26     1762.31     88.72 o 
  15   4   7     1928.90     2026.93    105.30 o 
  16   4   7     6132.87     5576.99    172.33 o 
  17   4   7     1905.53     1941.54    109.49 o 
  18   4   7     2593.35     2790.26    128.98 o 
  19   4   7      499.97      618.57     88.91 o 
  20   4   7     1224.02     1193.74    107.11 o 
  21   4   7     1079.09      960.71    102.45 o 
  22   4   7      449.40      488.06    111.20 o 
  23   4   7      686.41      774.99     93.93 o 
  24   4   7      736.64      863.94     97.48 o 
  25   4   7      893.26      976.13    101.54 o 
  26   4   7     1511.22     1478.58    113.13 o 
  27   4   7     1204.56     1170.41    111.67 o 
   1   5   7      553.10      555.00     91.82 o 
   2   5   7      812.71      947.86     99.69 o 
   3   5   7     1087.55      908.11     99.50 o 
   4   5   7     1270.12     1055.43    101.65 o 
   5   5   7      170.25      126.29     78.56 o 
   6   5   7     1290.45     1283.35     91.51 o 
   7   5   7     3167.78     2995.21    122.01 o 
   8   5   7      999.74      975.89     84.83 o 
   9   5   7      114.09       49.99     67.00 o 
  10   5   7     1152.18     1190.69    103.80 o 
  11   5   7      498.50      485.59     89.24 o 
  12   5   7     1632.36     1682.53    115.90 o 
  13   5   7      641.75      785.31    112.95 o 
  14   5   7     1981.75     1922.48    145.75 o 
  15   5   7      776.59      827.02    126.16 o 
  16   5   7     2359.46     2266.37    129.26 o 
  17   5   7     1194.97     1371.68    157.54 o 
  18   5   7      497.54      448.10    101.08 o 
  19   5   7      288.85      276.02     96.77 o 
  20   5   7     3296.33     3278.82    181.83 o 
  21   5   7      578.99      586.41    108.50 o 
  22   5   7     2090.66     2152.95    139.68 o 
  23   5   7      148.10      201.67    105.85 o 
   1   6   7      465.05      451.68    154.53 o 
   2   6   7      232.05      198.83     96.48 o 
   3   6   7      995.18      980.09    115.18 o 
   4   6   7      981.00      939.24    113.27 o 
   5   6   7      526.94      421.95     85.87 o 
   6   6   7      260.29      137.23     81.88 o 
   7   6   7      810.66      711.85     91.85 o 
   8   6   7      500.51      420.92    100.57 o 
   9   6   7      600.80      505.11    105.49 o 
  10   6   7       54.27      177.12     94.55 o 
  11   6   7     1865.86     1700.50    156.68 o 
  12   6   7      176.67      271.42    118.87 o 
  13   6   7     1314.53     1310.33    240.79 o 
  14   6   7      107.19      301.33    125.80 o 
  15   6   7      811.13      879.26    148.18 o 
  16   6   7      501.34      548.89    137.82 o 
   0   0   8    31701.14    34146.42   1262.33 o 
   2   0   8     9027.47     9361.86    270.33 o 
   4   0   8      215.00       60.22     41.25 o 
   6   0   8     1630.03     1602.29     57.33 o 
   8   0   8     9180.27     9527.45    224.51 o 
  10   0   8     6687.64     6435.27    165.83 o 
  12   0   8     2993.33     3101.95    179.79 o 
  14   0   8     3391.22     3539.92    210.36 o 
  16   0   8      843.49      776.13    119.27 o 
  18   0   8     1923.08     2005.84    118.87 o 
  20   0   8     1992.46     2348.04    204.00 o 
  22   0   8     3413.22     3500.43    266.12 o 
  24   0   8     4528.51     4635.36    307.99 o 
  26   0   8     2339.25     2556.81    252.03 o 
  28   0   8      296.67      154.19    163.52 o 
  30   0   8      177.99       23.02    164.91 o 
  32   0   8     5208.49     5691.50    393.13 o 
   0   1   8    18129.54    20268.07    453.09 o 
   1   1   8    31518.61    33239.28    515.98 o 
   2   1   8     1467.40     1556.47     49.60 o 
   3   1   8     1784.92     1792.49     55.53 o 
   4   1   8     3494.57     3532.05     82.15 o 
   5   1   8     5117.50     5166.87    108.56 o 
   6   1   8      943.76      899.83     34.96 o 
   7   1   8     5858.16     5998.95    109.87 o 
   8   1   8      184.01      223.13     28.13 o 
   9   1   8    10470.10    10502.61    177.80 o 
  10   1   8      351.89      313.56     33.14 o 
  11   1   8     6423.08     6218.27    129.00 o 
  12   1   8      177.49      190.54     35.47 o 
  13   1   8      904.52      952.26     50.64 o 
  14   1   8     2511.86     2512.49     79.83 o 
  15   1   8     1412.88     1617.78     76.62 o 
  16   1   8     1242.75     1230.88    107.93 o 
  17   1   8      647.98      631.83     63.18 o 
  18   1   8     3038.10     2982.90    110.04 o 
  19   1   8     2031.94     2282.55    153.99 o 
  20   1   8      888.81      873.68     76.85 o 
  21   1   8       55.05       35.23     55.94 o 
  22   1   8     1383.45     1302.70     92.76 o 
  23   1   8     3567.59     3741.72    171.38 o 
  24   1   8      531.65      610.99     85.24 o 
  25   1   8     4157.08     4352.61    240.24 o 
  26   1   8      159.18      208.75    100.53 o 
  27   1   8     1202.18     1263.35    128.07 o 
  28   1   8     1214.18     1367.80    140.49 o 
  29   1   8      268.04      426.67    115.88 o 
  30   1   8       87.51       64.82    154.15 o 
  31   1   8     2090.50     2104.78    192.52 o 
  32   1   8      257.09      415.33    144.47 o 
  33   1   8     4721.49     4575.93    259.42 o 
   0   2   8    14847.54    14208.31    555.26 o 
   1   2   8     1547.71      796.31    170.86 o 
   2   2   8     3352.52     3319.92     79.55 o 
   3   2   8     4761.11     4703.34    100.87 o 
   4   2   8     4501.06     4438.00     90.92 o 
   5   2   8     7558.76     6946.57    127.17 o 
   6   2   8     5609.00     5458.35    116.71 o 
   7   2   8     4051.73     4033.79     85.09 o 
   8   2   8     4089.13     4112.44     86.95 o 
   9   2   8     2150.48     2040.74     77.80 o 
  10   2   8      590.90      559.40     41.36 o 
  11   2   8      330.49      349.52     38.52 o 
  12   2   8      832.77      899.56     55.97 o 
  13   2   8     4515.65     4425.03    122.13 o 
  14   2   8      182.31      183.21     42.73 o 
  15   2   8     1542.36     1618.21     63.06 o 
  16   2   8      383.48      399.41     47.54 o 
  17   2   8      504.08      658.60     53.47 o 
  18   2   8      197.06      193.53     49.10 o 
  19   2   8     8217.39     7818.98    162.58 o 
  20   2   8      391.15      451.39     57.43 o 
  21   2   8      154.20       92.49     55.10 o 
  22   2   8      194.34      177.25     58.84 o 
  23   2   8     1529.92     1460.38     94.84 o 
  24   2   8      821.64      997.53    117.05 o 
  25   2   8      397.17      349.09     87.09 o 
  26   2   8     1864.60     1833.86    119.40 o 
  27   2   8     1797.81     1899.52    131.85 o 
  28   2   8      650.01      650.24    128.49 o 
  29   2   8     2401.53     2532.25    204.11 o 
  30   2   8      479.99      224.60    126.42 o 
  31   2   8      937.10      944.62    146.60 o 
   0   3   8     2415.34     2499.49     97.42 o 
   1   3   8     2493.22     2460.76     65.24 o 
   2   3   8      168.84      204.60     36.47 o 
   3   3   8     3366.93     3392.10     84.65 o 
   4   3   8     4712.62     4589.16     94.30 o 
   5   3   8     2981.31     3091.07     75.41 o 
   6   3   8     6323.79     6201.56    116.73 o 
   7   3   8     2551.53     2567.82     71.80 o 
   8   3   8     1092.53     1224.78     55.36 o 
   9   3   8      923.64     1034.13     47.46 o 
  10   3   8      600.35      743.49     42.26 o 
  11   3   8      501.86      498.76     39.63 o 
  12   3   8      181.16      112.35     38.85 o 
  13   3   8     1986.56     2115.75     69.18 o 
  14   3   8     5262.26     5135.78    119.90 o 
  15   3   8       42.29       86.41     45.66 o 
  16   3   8      500.67      489.57     62.82 o 
  17   3   8      276.58      276.08     60.31 o 
  18   3   8     1954.42     2121.32    107.68 o 
  19   3   8      656.12      615.26     70.55 o 
  20   3   8     2211.27     2150.96    101.64 o 
  21   3   8     1417.32     1281.84     90.96 o 
  22   3   8      139.47       81.23     69.17 o 
  23   3   8      102.87       29.44     72.61 o 
  24   3   8     1605.07     1710.91    105.01 o 
  25   3   8      312.11      298.77     77.53 o 
  26   3   8      293.63       79.65     71.32 o 
  27   3   8     1470.37     1477.58    123.77 o 
  28   3   8     2399.62     2338.83    141.86 o 
  29   3   8     1357.61     1164.98    147.26 o 
   0   4   8      691.24      725.48     77.87 o 
   1   4   8     2022.09     2023.99     75.58 o 
   2   4   8      536.75      595.19     53.12 o 
   3   4   8     2160.89     2122.62     78.42 o 
   4   4   8     8100.56     7881.65    184.99 o 
   5   4   8     5225.59     5328.46    130.73 o 
   6   4   8     6430.72     6006.02    140.31 o 
   7   4   8     2524.68     2525.72     91.33 o 
   8   4   8      302.72      326.51     54.90 o 
   9   4   8     1880.82     1726.90     90.95 o 
  10   4   8      863.55      889.61     80.77 o 
  11   4   8       13.08       49.85     59.74 o 
  12   4   8     1277.56     1402.42     99.69 o 
  13   4   8      730.10      789.69     92.56 o 
  14   4   8     2637.57     2765.01    109.69 o 
  15   4   8     1381.05     1326.90     85.64 o 
  16   4   8      587.72      581.30     83.12 o 
  17   4   8      361.04      358.59     82.29 o 
  18   4   8      707.63      768.12     93.07 o 
  19   4   8      314.49      245.29     81.97 o 
  20   4   8     1190.79     1049.03    102.79 o 
  21   4   8      166.57       71.54     85.56 o 
  22   4   8      369.55      300.85    110.46 o 
  23   4   8      417.73      352.07     88.44 o 
  24   4   8      127.35      114.40     87.65 o 
  25   4   8      227.50      229.38     91.23 o 
  26   4   8       74.13      106.77     91.84 o 
   0   5   8     1224.92     1291.43    155.95 o 
   1   5   8      294.66      345.71     88.69 o 
   2   5   8     1625.06     1692.18    119.24 o 
   3   5   8     1179.59     1089.31    107.41 o 
   4   5   8     1822.45     1737.92    119.85 o 
   5   5   8     2950.12     2637.08    118.05 o 
   6   5   8      858.43      919.57     86.99 o 
   7   5   8      194.68      214.10     73.85 o 
   8   5   8     2013.11     1793.38    104.41 o 
   9   5   8      805.89      857.79     72.59 o 
  10   5   8      729.34      652.09     77.73 o 
  11   5   8      285.72      375.51     92.23 o 
  12   5   8      115.48      181.61     89.06 o 
  13   5   8      550.99      327.04    110.62 o 
  14   5   8       30.54      -69.91    101.60 o 
  15   5   8      911.86     1080.39    175.41 o 
  16   5   8      134.88       57.89    109.14 o 
  17   5   8      353.86      217.53     93.67 o 
  18   5   8      230.73      162.65     93.54 o 
  19   5   8     1679.13     1427.81    122.15 o 
  20   5   8       59.57      168.93    111.74 o 
  21   5   8      134.84      127.25    101.75 o 
  22   5   8      564.86      431.17    133.34 o 
   0   6   8      580.82      597.08    155.05 o 
   1   6   8     3230.91     3137.91    162.05 o 
   2   6   8      288.04      342.29    101.93 o 
   3   6   8     1413.23     1274.68    144.66 o 
   4   6   8      717.70      744.66    112.62 o 
   5   6   8      561.90      605.45     92.98 o 
   6   6   8       93.56      154.56     84.92 o 
   7   6   8     1654.63     1660.79    149.69 o 
   8   6   8       46.30      239.45     99.81 o 
   9   6   8     2601.76     2448.31    149.03 o 
  10   6   8       29.35      186.19     98.72 o 
  11   6   8     1181.36     1129.94    204.68 o 
  12   6   8       88.56      204.74    117.80 o 
  13   6   8       82.05      210.16    129.04 o 
  14   6   8      188.36       41.67    123.04 o 
  15   6   8      170.58        3.65    126.33 o 
   2   0   9     3367.11     3382.21    130.01 o 
   4   0   9     1487.75     1378.03     80.19 o 
   6   0   9    16891.94    17893.91    490.57 o 
   8   0   9    19545.54    20302.82    447.88 o 
  10   0   9      236.60      230.06     55.77 o 
  12   0   9     4424.18     4638.53    166.70 o 
  14   0   9     4218.07     4183.64    172.25 o 
  16   0   9    17723.57    17829.00    728.70 o 
  18   0   9     6444.57     6052.75    219.80 o 
  20   0   9     2033.85     2428.02    203.21 o 
  22   0   9      755.30      760.45    149.23 o 
  24   0   9     1299.71     1306.78    182.77 o 
  26   0   9    10136.04    10813.06    542.56 o 
   1   1   9     1163.23     1231.78     40.04 o 
   2   1   9      208.10      205.78     24.38 o 
   3   1   9      473.59      509.43     36.01 o 
   4   1   9     2455.56     2511.48     70.06 o 
   5   1   9     1456.83     1407.33     52.30 o 
   6   1   9     3591.53     3772.26     80.68 o 
   7   1   9    13121.81    13361.26    202.56 o 
   8   1   9      847.34      825.10     39.19 o 
   9   1   9     3146.94     3035.73     71.24 o 
  10   1   9     1576.77     1628.52     53.03 o 
  11   1   9     4461.37     4311.27    139.72 o 
  12   1   9     2528.00     2506.43     85.30 o 
  13   1   9     7690.86     7310.14    154.60 o 
  14   1   9      568.06      576.46     48.74 o 
  15   1   9     8679.19     8755.38    182.37 o 
  16   1   9     1031.89     1218.20     65.75 o 
  17   1   9     7317.57     7298.24    164.28 o 
  18   1   9      586.46      646.41     61.21 o 
  19   1   9     4591.22     4585.91    127.58 o 
  20   1   9     2211.78     2618.45    135.11 o 
  21   1   9     1346.98     1427.22     92.64 o 
  22   1   9      888.12      944.74    104.36 o 
  23   1   9     1302.46     1487.08    103.31 o 
  24   1   9      246.98      213.27     79.00 o 
  25   1   9     1655.41     1923.12    114.39 o 
  26   1   9     1195.93     1423.44    149.73 o 
  27   1   9     2134.63     2265.16    153.33 o 
  28   1   9       76.57       56.25    137.85 o 
   1   2   9     4161.17     4290.18    143.33 o 
   2   2   9      683.04      819.40     48.37 o 
   3   2   9     2839.67     2772.57     84.55 o 
   4   2   9     2103.90     2066.51     65.23 o 
   5   2   9     1165.58     1177.41     50.21 o 
   6   2   9     1053.87     1081.71     46.56 o 
   7   2   9     3366.11     3264.64    107.90 o 
   8   2   9     2408.58     2428.43     74.46 o 
   9   2   9      550.21      619.96     40.14 o 
  10   2   9      387.04      411.41     37.87 o 
  11   2   9     3408.62     3356.62     90.29 o 
  12   2   9     1720.69     1836.23     67.85 o 
  13   2   9     5055.46     5107.57    120.78 o 
  14   2   9     2318.63     2327.54     79.83 o 
  15   2   9      837.82      882.36     68.44 o 
  16   2   9     3272.27     3297.92    165.83 o 
  17   2   9     1023.12     1053.52     61.65 o 
  18   2   9     4015.53     3965.73    108.23 o 
  19   2   9     1791.32     1850.03     89.56 o 
  20   2   9     1473.67     1544.82     90.49 o 
  21   2   9     5079.49     5018.57    129.68 o 
  22   2   9      382.30      524.88     70.73 o 
  23   2   9      889.55      975.79     83.11 o 
  24   2   9     2486.23     2369.74    110.06 o 
  25   2   9     1666.42     1577.54    160.95 o 
  26   2   9     1744.78     1715.88    122.03 o 
  27   2   9      928.23      934.47    122.30 o 
  28   2   9      751.60      855.71    281.40 o 
  29   2   9     1406.39     1474.87    309.18 o 
  30   2   9      258.09      646.54    285.57 o 
  31   2   9     1772.29     2259.33    366.93 o 
   1   3   9      962.48     1125.95     51.00 o 
   2   3   9     4661.11     4569.78    111.46 o 
   3   3   9     3167.51     3250.61     83.74 o 
   4   3   9     1428.55     1533.28     57.90 o 
   5   3   9      255.22      244.07     39.72 o 
   6   3   9     2443.84     2362.14     70.00 o 
   7   3   9     1109.93     1233.08     52.53 o 
   8   3   9      621.17      712.34     46.18 o 
   9   3   9     1228.54     1259.86     56.19 o 
  10   3   9     1438.05     1478.76     59.17 o 
  11   3   9     3879.60     3718.19     89.82 o 
  12   3   9     7606.03     7324.31    153.34 o 
  13   3   9     2976.07     3125.63     93.92 o 
  14   3   9     1019.77     1072.63     62.72 o 
  15   3   9     1529.60     1644.53     73.70 o 
  16   3   9     1564.57     1630.81     86.18 o 
  17   3   9      675.95      780.56    105.56 o 
  18   3   9      232.71      252.43     65.70 o 
  19   3   9     1219.16     1454.86     88.40 o 
  20   3   9     3220.66     3241.24    158.11 o 
  21   3   9     3331.67     3217.92    134.24 o 
  22   3   9     2226.98     2519.71    113.07 o 
  23   3   9      779.16      844.18     90.47 o 
  24   3   9       14.85       58.46     89.70 o 
  25   3   9      622.86      526.30    102.72 o 
  26   3   9      918.55      706.55    299.99 o 
  27   3   9       18.01       63.08     94.74 o 
  28   3   9      187.16      429.99    161.33 o 
   1   4   9      203.83      222.83     50.39 o 
   2   4   9     2188.06     2326.29    114.34 o 
   3   4   9     1442.16     1561.18     71.76 o 
   4   4   9     2008.15     2084.65     74.58 o 
   5   4   9     1094.06     1047.15     68.94 o 
   6   4   9     1368.73     1348.91     75.21 o 
   7   4   9      590.91      581.31     74.71 o 
   8   4   9     1686.52     1695.76     81.33 o 
   9   4   9     1060.59     1273.49     75.97 o 
  10   4   9      916.52      885.38     69.49 o 
  11   4   9     3104.21     3107.38    152.16 o 
  12   4   9     4930.50     4410.35    160.87 o 
  13   4   9     3607.39     3354.52    143.72 o 
  14   4   9     1842.06     1909.78    102.15 o 
  15   4   9     1678.84     1659.42    133.12 o 
  16   4   9     1426.50     1415.68    102.47 o 
  17   4   9     1782.93     1589.76    152.93 o 
  18   4   9      176.42      181.34     81.40 o 
  19   4   9     1169.03     1155.39    103.17 o 
  20   4   9     2643.57     2476.54    134.35 o 
  21   4   9     1501.33     1512.44    123.06 o 
  22   4   9     1088.42     1003.95    116.16 o 
  23   4   9      860.02      728.41    116.31 o 
  24   4   9      375.25      313.83    111.86 o 
  25   4   9       51.85      -29.18    103.93 o 
   1   5   9      610.31      650.35    100.94 o 
   2   5   9       41.87      241.51     91.31 o 
   3   5   9     1807.52     1720.65    126.81 o 
   4   5   9      428.11      359.46     78.95 o 
   5   5   9      171.55      187.27     75.26 o 
   6   5   9     1103.25     1109.47     95.19 o 
   7   5   9     1223.24     1244.11     96.85 o 
   8   5   9      862.39      890.45     90.75 o 
   9   5   9      320.10      414.20     70.83 o 
  10   5   9      194.53      173.14     73.29 o 
  11   5   9     3441.39     3581.95    134.86 o 
  12   5   9      442.71      532.73     82.89 o 
  13   5   9     1583.29     1673.76    256.06 o 
  14   5   9     1742.08     1744.74    149.35 o 
  15   5   9      448.90      479.45    121.27 o 
  16   5   9     1863.67     2246.82    166.80 o 
  17   5   9       16.11      163.25    116.82 o 
  18   5   9     1116.71     1128.19    145.39 o 
  19   5   9       75.75      -59.87    146.86 o 
  20   5   9      366.45      372.06    133.30 o 
  21   5   9     1897.70     1911.91    218.87 o 
   1   6   9      529.10      413.78    110.97 o 
   2   6   9       91.61      155.50    104.95 o 
   3   6   9      443.37      418.24    112.45 o 
   4   6   9       42.30       26.90     90.64 o 
   5   6   9      221.67      235.90     91.26 o 
   6   6   9      237.88      250.55     89.68 o 
   7   6   9     1675.83     1750.35    137.23 o 
   8   6   9      351.19      342.74    108.56 o 
   9   6   9     1064.43      963.50    123.71 o 
  10   6   9      495.32      591.42    119.64 o 
  11   6   9      410.29      410.88    133.58 o 
  12   6   9      454.92      242.44    127.07 o 
  13   6   9      198.55      200.09    133.21 o 
   0   0  10     7696.25     8759.31    375.27 o 
   2   0  10     4531.23     4914.89    173.23 o 
   4   0  10    18957.65    19841.64    542.77 o 
   6   0  10    16352.77    16649.79    753.01 o 
   8   0  10     2002.81     2119.43    111.60 o 
  10   0  10     2725.77     2667.00    129.59 o 
  12   0  10      396.64      367.33    109.54 o 
  14   0  10     6902.60     6569.44    327.24 o 
  16   0  10     3096.02     3173.19    228.81 o 
  18   0  10     8069.11     7709.32    371.30 o 
   0   1  10     3445.07     3701.07    112.69 o 
   1   1  10     2721.75     2855.26     67.84 o 
   2   1  10     1828.53     1927.91     62.88 o 
   3   1  10     7671.09     7786.68    153.94 o 
   4   1  10      763.41      774.94     45.18 o 
   5   1  10     8456.43     8166.57    161.88 o 
   6   1  10      768.31      817.27     51.99 o 
   7   1  10     4752.17     4668.72    109.27 o 
   8   1  10     5008.23     5079.33    119.53 o 
   9   1  10     6044.59     5994.73    132.36 o 
  10   1  10     1057.07     1011.41     53.80 o 
  11   1  10      231.18      257.65     50.81 o 
  12   1  10     1538.33     1390.86     90.69 o 
  13   1  10     3262.27     3232.49    129.01 o 
  14   1  10     3368.35     3283.01    115.01 o 
  15   1  10     1188.93     1274.60     94.64 o 
  16   1  10      506.16      596.73     82.11 o 
  17   1  10      215.08      211.99     76.88 o 
  18   1  10      507.05      588.24     89.97 o 
  19   1  10     1616.74     1690.60    115.06 o 
  20   1  10      111.42      105.52     86.57 o 
  21   1  10      505.40      535.92    118.31 o 
  22   1  10      315.04      316.69    132.07 o 
  23   1  10      767.71      676.99    148.25 o 
  24   1  10     1095.06     1437.96    169.08 o 
  25   1  10       51.42       45.52    127.54 o 
  26   1  10      295.05      411.98    250.24 o 
  27   1  10     2891.94     3104.13    356.41 o 
   0   2  10     2737.56     2967.35    102.35 o 
   1   2  10     5047.50     5329.90    115.93 o 
   2   2  10     2446.07     2519.93     81.88 o 
   3   2  10      394.24      477.83     39.36 o 
   4   2  10     5575.50     5588.51    138.09 o 
   5   2  10     2738.67     2792.10     90.01 o 
   6   2  10     4641.72     4626.62    121.47 o 
   7   2  10      380.71      412.03     62.05 o 
   8   2  10     4066.32     4046.88    104.00 o 
   9   2  10     6356.14     6407.53    141.73 o 
  10   2  10      969.24      993.41     58.54 o 
  11   2  10     3079.33     3024.95     92.22 o 
  12   2  10      801.93      910.72     73.21 o 
  13   2  10     2950.06     2923.13    103.51 o 
  14   2  10     1540.55     1617.09    103.72 o 
  15   2  10     1055.97     1166.91     77.12 o 
  16   2  10      510.42      457.92     66.60 o 
  17   2  10      254.34      385.36    152.12 o 
  18   2  10      174.88      199.24     71.60 o 
  19   2  10     3151.90     3307.39    134.26 o 
  20   2  10      995.38     1046.30    114.37 o 
  21   2  10      160.30      183.33     79.91 o 
  22   2  10      379.48      353.73     85.62 o 
  23   2  10     2309.35     2452.32    146.64 o 
  24   2  10      409.23      322.91    102.68 o 
  25   2  10     1270.19     1298.89    134.88 o 
  26   2  10     1082.38     1120.43    171.54 o 
  27   2  10      305.84      399.35    451.27 o 
  28   2  10     1593.27     1625.89    317.52 o 
  29   2  10     1227.42     1379.41    309.78 o 
   0   3  10    17655.14    18019.08    421.32 o 
   1   3  10     6050.76     6568.11    132.18 o 
   2   3  10     2741.89     2863.20     94.01 o 
   3   3  10     1210.61     1328.12     59.17 o 
   4   3  10     1070.87     1201.10     56.54 o 
   5   3  10      721.45      797.59     50.50 o 
   6   3  10     3414.02     3414.04     90.20 o 
   7   3  10     1549.57     1815.95     68.09 o 
   8   3  10     3572.65     3615.39    100.19 o 
   9   3  10     5497.05     5496.04    218.46 o 
  10   3  10     3613.44     3492.74     96.47 o 
  11   3  10     1061.55     1139.32     62.26 o 
  12   3  10      318.26      329.67     50.71 o 
  13   3  10      782.95      809.42     68.15 o 
  14   3  10     2616.72     2661.50    116.42 o 
  15   3  10      489.36      455.43     74.04 o 
  16   3  10       24.23        1.53     88.91 o 
  17   3  10      281.52      324.50     82.39 o 
  18   3  10     1252.54     1015.39    118.89 o 
  19   3  10      381.58      295.60    102.50 o 
  20   3  10      299.34      329.46    106.14 o 
  21   3  10      120.32       39.02    102.68 o 
  22   3  10      295.10      301.38    138.95 o 
  23   3  10     1178.20     1323.90    169.57 o 
  24   3  10     1963.93     1704.12    149.02 o 
  25   3  10     1346.38     1473.65    271.58 o 
  26   3  10     1052.61     1056.27    178.31 o 
  27   3  10       27.92      111.07     91.03 o 
   0   4  10     2503.69     2687.97    181.76 o 
   1   4  10     3210.69     3315.96    116.35 o 
   2   4  10     1733.42     1853.20    127.89 o 
   3   4  10      160.31      291.87     50.28 o 
   4   4  10     3569.50     3645.26    100.54 o 
   5   4  10      954.39     1013.92     85.89 o 
   6   4  10     1052.96     1061.70     73.82 o 
   7   4  10     1084.16     1203.32     76.35 o 
   8   4  10     1940.90     1944.04     88.60 o 
   9   4  10     1270.81     1488.30     83.38 o 
  10   4  10     1596.20     1593.55     85.50 o 
  11   4  10      341.03      348.93     66.00 o 
  12   4  10       74.62       13.71     66.60 o 
  13   4  10      180.77      104.31     71.08 o 
  14   4  10     1035.44     1049.03    106.33 o 
  15   4  10      164.01       79.10     86.88 o 
  16   4  10       67.43      170.35    162.51 o 
  17   4  10       47.54       59.92    102.89 o 
  18   4  10      204.80      223.86    110.74 o 
  19   4  10      194.56      528.95    121.51 o 
  20   4  10      501.02      554.53    124.38 o 
  21   4  10       30.62      -94.52    109.91 o 
  22   4  10      716.86      736.48    135.74 o 
  23   4  10      455.81      427.74    132.58 o 
  24   4  10     2002.32     2006.33    171.61 o 
   0   5  10      719.03      826.19    244.79 o 
   1   5  10     2866.05     2837.70    154.55 o 
   2   5  10     2254.46     1820.87    222.93 o 
   3   5  10      375.58      489.00    100.31 o 
   4   5  10     3355.29     3389.51    143.22 o 
   5   5  10     1060.40     1130.64    108.38 o 
   6   5  10     2131.76     2143.70    121.38 o 
   7   5  10       13.51       41.52     79.40 o 
   8   5  10      757.24      590.07     90.14 o 
   9   5  10     1721.72     1998.74    133.48 o 
  10   5  10      106.05      169.92     78.02 o 
  11   5  10     1396.39     1513.57    104.32 o 
  12   5  10      345.98      379.43     84.81 o 
  13   5  10      348.60      426.34     90.36 o 
  14   5  10      920.42      851.02    106.65 o 
  15   5  10      698.57      569.98    104.62 o 
  16   5  10      180.09       28.51     95.49 o 
  17   5  10      504.56      427.12    130.02 o 
  18   5  10      447.64      405.76    133.66 o 
  19   5  10      759.94      651.59    143.15 o 
   0   6  10     1384.36     1593.37    512.10 o 
   1   6  10      620.64      724.60    124.70 o 
   2   6  10       24.43      -29.49    107.00 o 
   3   6  10     2013.17     1915.89    126.53 o 
   4   6  10       74.19      269.19     95.23 o 
   5   6  10     1886.35     1861.87    125.87 o 
   6   6  10      115.79      137.19    104.67 o 
   7   6  10      794.26      688.98    156.69 o 
   8   6  10       32.98       10.86    104.92 o 
   9   6  10       58.94       24.20    107.00 o 
  10   6  10      303.30      269.44    113.17 o 
   2   0  11     4766.51     5026.67    180.66 o 
   4   0  11     1472.11     1573.47    193.49 o 
   6   0  11     1388.99     1464.31     95.82 o 
   8   0  11      685.82      715.98    216.31 o 
  10   0  11     9008.12     8472.38    271.87 o 
  12   0  11     7037.13     6982.01    341.13 o 
  14   0  11     2101.98     2107.92    186.34 o 
  16   0  11     4519.91     4233.90    268.70 o 
  18   0  11     4813.17     5471.22    325.26 o 
  20   0  11    10984.57    12419.10    577.29 o 
  22   0  11    11426.03    13134.11    622.33 o 
   1   1  11     1517.36     1705.97    103.49 o 
   2   1  11     2175.44     2334.41    114.59 o 
   3   1  11     4481.15     4721.22    137.38 o 
   4   1  11     2297.95     2443.58     97.85 o 
   5   1  11      884.70      841.50     63.73 o 
   6   1  11     2695.53     2924.27     95.54 o 
   7   1  11      119.37      120.38     40.87 o 
   8   1  11     4748.23     5036.19    119.26 o 
   9   1  11      579.08      620.91     51.59 o 
  10   1  11      666.62      689.17     61.67 o 
  11   1  11    10230.52    10133.70    228.75 o 
  12   1  11      437.64      423.17     60.13 o 
  13   1  11     3766.79     3482.73    231.06 o 
  14   1  11     1133.90     1219.52     94.11 o 
  15   1  11      131.25      120.21     67.31 o 
  16   1  11     1123.58     1199.97    100.88 o 
  17   1  11      382.61      426.57     75.83 o 
  18   1  11      846.14      850.73     85.86 o 
  19   1  11     1127.84     1271.08    112.12 o 
  20   1  11      764.02      842.22    107.64 o 
  21   1  11    13390.59    14922.70    731.56 o 
  22   1  11      367.00      285.38    137.82 o 
  23   1  11     2083.84     2365.23    197.07 o 
  24   1  11       33.31      -68.71    148.53 o 
  25   1  11        7.48       52.64    132.34 o 
  26   1  11      400.00      457.82    232.18 o 
  27   1  11       79.53      189.72    246.47 o 
  28   1  11      298.11      235.16    252.23 o 
  29   1  11      916.21      957.12    299.26 o 
  30   1  11      821.24      880.12    309.58 o 
   1   2  11     4919.75     4803.49    124.90 o 
   2   2  11      738.35      947.48     94.70 o 
   3   2  11     1731.30     1863.34     78.37 o 
   4   2  11     2949.22     3088.90     87.23 o 
   5   2  11       22.52       32.48     38.65 o 
   6   2  11     1891.70     2092.81     81.82 o 
   7   2  11     6136.81     6200.06    155.27 o 
   8   2  11     3814.88     3879.19    127.46 o 
   9   2  11     2656.36     2719.82    115.29 o 
  10   2  11     3807.24     3652.15    174.31 o 
  11   2  11      806.17      839.09     60.29 o 
  12   2  11     2772.70     2789.29     94.15 o 
  13   2  11      865.69      857.62     63.78 o 
  14   2  11     3010.25     2812.06    112.16 o 
  15   2  11     2625.31     2439.13    115.38 o 
  16   2  11     4738.47     4495.21    146.52 o 
  17   2  11     3641.71     3422.23    149.92 o 
  18   2  11     1259.12     1275.02    109.80 o 
  19   2  11      835.89      873.30    212.37 o 
  20   2  11     1751.02     1907.52    122.49 o 
  21   2  11      620.90      723.00     95.93 o 
  22   2  11     3315.58     3451.84    148.56 o 
  23   2  11      160.58       99.53    172.71 o 
  24   2  11      688.81      387.18    195.28 o 
  25   2  11     1152.53     1148.82    213.85 o 
  26   2  11      307.54      375.25    236.75 o 
  27   2  11      530.13      550.27    166.13 o 
  28   2  11      648.59     1092.06    305.81 o 
   1   3  11     1864.04     2074.02     66.23 o 
   2   3  11     3866.49     3818.74     97.87 o 
   3   3  11     1371.14     1554.46     68.19 o 
   4   3  11     1335.41     1317.90     61.74 o 
   5   3  11     2250.09     2452.20     84.06 o 
   6   3  11     1857.38     1955.08     79.36 o 
   7   3  11     1454.35     1573.39     86.45 o 
   8   3  11     2464.71     2456.82     86.80 o 
   9   3  11     1839.73     1908.47     77.04 o 
  10   3  11      207.28      129.81     50.09 o 
  11   3  11      928.61      953.60     62.98 o 
  12   3  11      894.52      930.88     63.61 o 
  13   3  11      895.34     1002.97     76.04 o 
  14   3  11      902.63      958.29     77.10 o 
  15   3  11     1900.25     1931.65    115.46 o 
  16   3  11     3050.95     3071.70    156.17 o 
  17   3  11     2976.53     3035.63    199.25 o 
  18   3  11     3452.48     3309.05    186.88 o 
  19   3  11     1492.74     1266.28    132.98 o 
  20   3  11      232.63      252.85    110.39 o 
  21   3  11      640.29      575.09    121.93 o 
  22   3  11      390.61      389.42    154.02 o 
  23   3  11      748.48      563.21    127.23 o 
  24   3  11      661.18      630.01    130.11 o 
  25   3  11     1250.48     1046.71    185.58 o 
  26   3  11     1571.15     1826.69    207.48 o 
   1   4  11      228.51      342.32     64.09 o 
   2   4  11     1802.73     1787.16     76.51 o 
   3   4  11      451.72      495.98     58.08 o 
   4   4  11      154.34      117.78     60.50 o 
   5   4  11       88.39       90.58     61.97 o 
   6   4  11     1982.64     2026.36    129.32 o 
   7   4  11     1582.40     1619.98     89.02 o 
   8   4  11     1473.14     1507.85     88.33 o 
   9   4  11      128.74       63.66     63.05 o 
  10   4  11      133.48       52.88     63.66 o 
  11   4  11      438.43      299.96     76.62 o 
  12   4  11      674.38      596.76     83.08 o 
  13   4  11     1032.49      895.86     88.89 o 
  14   4  11      167.72       78.90     77.12 o 
  15   4  11     1468.22     1692.65    107.31 o 
  16   4  11     4520.59     4525.48    172.19 o 
  17   4  11     1645.14     1690.32    124.27 o 
  18   4  11     1928.43     1778.81    180.02 o 
  19   4  11      622.50      751.25    133.05 o 
  20   4  11      230.33      143.50    118.97 o 
  21   4  11      688.90      804.84    139.62 o 
  22   4  11      358.79      369.40    171.03 o 
  23   4  11      144.10      171.53    132.07 o 
   1   5  11      592.94      498.04    112.76 o 
   2   5  11      546.80      432.74     91.33 o 
   3   5  11      459.73      306.71     90.49 o 
   4   5  11      114.19      121.19     84.03 o 
   5   5  11      325.83      336.89     90.23 o 
   6   5  11      624.24      628.37     95.20 o 
   7   5  11     1073.28      891.27    105.31 o 
   8   5  11      519.00      362.67     92.39 o 
   9   5  11       85.40       89.55     96.41 o 
  10   5  11      658.74      612.17     89.89 o 
  11   5  11      695.77      763.74     93.61 o 
  12   5  11     2825.32     2697.85    129.37 o 
  13   5  11      749.69      771.42    106.16 o 
  14   5  11     2592.66     2598.65    145.23 o 
  15   5  11     1040.64      998.84    116.00 o 
  16   5  11      939.66     1018.02    141.64 o 
  17   5  11     1662.43     1576.84    134.92 o 
   1   6  11      904.26      748.97    164.30 o 
   2   6  11      133.46      -32.63    137.35 o 
   3   6  11      542.58      424.43    129.89 o 
   4   6  11       81.25      -41.07    117.04 o 
   5   6  11      151.90       35.93    172.49 o 
   6   6  11       91.46       75.46    140.49 o 
   0   0  12    11483.90    12292.49    513.78 o 
   2   0  12     7823.95     8168.17    262.97 o 
   4   0  12     1644.21     2016.80    152.61 o 
   6   0  12      927.66      821.67     86.92 o 
   8   0  12     9203.42     9169.70    327.34 o 
  10   0  12     5717.88     5381.14    203.54 o 
  12   0  12     4556.56     4619.19    188.36 o 
  14   0  12     4463.75     4486.52    275.45 o 
  16   0  12      720.28      647.54    154.99 o 
  18   0  12      363.05      591.18    173.25 o 
  20   0  12      202.04      -51.00    159.55 o 
  22   0  12     2944.19     2806.85    284.18 o 
  24   0  12     2062.57     2094.23    284.97 o 
  26   0  12      312.48      187.34    248.66 o 
  28   0  12      121.62      -23.62    273.66 o 
   0   1  12     3928.00     4515.11    277.63 o 
   1   1  12    13385.96    14204.28    291.55 o 
   2   1  12      224.07      352.00     51.23 o 
   3   1  12     1503.32     1700.72     76.06 o 
   4   1  12      573.04      597.36     56.39 o 
   5   1  12     1390.92     1349.68     70.21 o 
   6   1  12      932.63     1099.75     67.33 o 
   7   1  12     3338.92     3422.09    108.69 o 
   8   1  12       59.85      116.81     49.59 o 
   9   1  12     9645.59     9571.94    214.02 o 
  10   1  12      567.97      608.72     62.04 o 
  11   1  12     3273.42     3082.96    123.99 o 
  12   1  12       62.02       29.95     62.38 o 
  13   1  12     1081.41     1080.43     86.89 o 
  14   1  12     2035.60     2168.04    137.49 o 
  15   1  12      365.62      389.66     81.93 o 
  16   1  12     1232.48     1111.87     99.59 o 
  17   1  12       48.68        0.31     79.77 o 
  18   1  12     1229.92     1226.61    108.24 o 
  19   1  12     2148.96     2061.76    128.94 o 
  20   1  12      707.64      831.18    107.87 o 
  21   1  12      295.75      121.20    124.58 o 
  22   1  12     1553.39     1796.01    172.65 o 
  23   1  12     3923.42     4251.75    387.87 o 
  24   1  12     1142.43     1754.88    259.37 o 
  25   1  12     2143.53     2837.22    312.56 o 
  26   1  12       42.83      -68.27    224.64 o 
  27   1  12     1011.71     1068.45    273.66 o 
  28   1  12      946.96      813.24    285.17 o 
   0   2  12     5600.67     5983.53    211.36 o 
   1   2  12     7349.33     7761.63    179.65 o 
   2   2  12     1256.22     1404.09     71.12 o 
   3   2  12     1708.11     1816.25     79.72 o 
   4   2  12     3601.50     3636.93    111.18 o 
   5   2  12     3521.95     3641.40    111.90 o 
   6   2  12     2908.05     2853.67    100.01 o 
   7   2  12     1512.47     1469.69     75.26 o 
   8   2  12     1465.29     1306.05     81.45 o 
   9   2  12     3934.26     4020.46    145.22 o 
  10   2  12     1582.00     1790.67    102.73 o 
  11   2  12      845.71      718.60    124.84 o 
  12   2  12      772.68      538.11     95.92 o 
  13   2  12     4109.58     4214.88    155.06 o 
  14   2  12      635.12      739.90    176.17 o 
  15   2  12     1046.97     1114.56    206.20 o 
  16   2  12       18.64        4.24     96.85 o 
  17   2  12      112.26      134.27     83.47 o 
  18   2  12       55.79       76.24     86.42 o 
  19   2  12     3323.13     3289.23    154.52 o 
  20   2  12      279.62      319.56     88.87 o 
  21   2  12      224.45      242.10     82.44 o 
  22   2  12      403.18      368.74    106.58 o 
  23   2  12     1260.37     1285.21    138.01 o 
  24   2  12      259.80      691.77    128.98 o 
  25   2  12      198.90      -72.43     82.16 o 
  26   2  12      653.59      851.86    172.08 o 
  27   2  12      780.08     1112.90    250.04 o 
   0   3  12     1288.95     1395.14    171.70 o 
   1   3  12     1272.92     1441.73     75.17 o 
   2   3  12      983.58     1064.10     68.49 o 
   3   3  12     2397.13     2636.83     89.69 o 
   4   3  12     3938.97     4043.64    125.23 o 
   5   3  12     3491.81     3575.86    118.06 o 
   6   3  12     4476.03     4610.11    134.52 o 
   7   3  12     2325.02     2396.53     96.92 o 
   8   3  12     1027.32     1159.12     88.31 o 
   9   3  12     2183.45     2305.88     96.53 o 
  10   3  12      610.20      595.12     68.18 o 
  11   3  12      599.80      539.98     72.44 o 
  12   3  12      479.39      601.77    105.47 o 
  13   3  12      656.99      691.12     70.09 o 
  14   3  12     2300.78     2499.41    160.16 o 
  15   3  12      164.88      183.83     99.19 o 
  16   3  12      116.05       65.79     98.74 o 
  17   3  12       32.89      -37.29     98.04 o 
  18   3  12     1036.68     1102.34    128.95 o 
  19   3  12      364.63      225.43    111.44 o 
  20   3  12     1055.87     1040.29    133.34 o 
  21   3  12      353.79      706.52    158.64 o 
  22   3  12        7.19        8.66    134.69 o 
  23   3  12      654.95      950.41    278.82 o 
  24   3  12      683.41     1126.39    273.46 o 
  25   3  12       56.79      114.70    222.26 o 
   0   4  12      843.27     1265.78    116.39 o 
   1   4  12     2368.54     2481.43    101.18 o 
   2   4  12      400.06      595.39     61.35 o 
   3   4  12     2362.70     2547.98    146.04 o 
   4   4  12     5103.32     5196.55    184.32 o 
   5   4  12     2236.33     2551.20    127.57 o 
   6   4  12     2660.30     2775.74    134.93 o 
   7   4  12     1350.74     1290.55     99.76 o 
   8   4  12      574.74      530.87     87.19 o 
   9   4  12      427.49      411.58     84.46 o 
  10   4  12      667.26      615.64     96.11 o 
  11   4  12       35.41      -37.29     85.36 o 
  12   4  12       24.79      -44.33     87.49 o 
  13   4  12      749.53      976.23    153.44 o 
  14   4  12     1738.02     1725.01    127.79 o 
  15   4  12      105.13      190.64     97.53 o 
  16   4  12      224.82      250.11    113.34 o 
  17   4  12      144.42      222.26    162.22 o 
  18   4  12     1301.86     1352.75    146.18 o 
  19   4  12      448.36      620.15    132.03 o 
  20   4  12     1345.81     1314.73    156.79 o 
  21   4  12      114.49      207.51    127.24 o 
   0   5  12     2185.18     2310.90    228.44 o 
   1   5  12       75.64      272.16    116.54 o 
   2   5  12     1499.36     1571.96    151.21 o 
   3   5  12      863.63      816.02    155.99 o 
   4   5  12     1398.70     1438.03    142.27 o 
   5   5  12     1636.38     1695.49    146.51 o 
   6   5  12      789.33      968.65    130.89 o 
   7   5  12      334.27      278.17    114.06 o 
   8   5  12      577.68      581.24    139.90 o 
   9   5  12      344.99      257.36    135.12 o 
  10   5  12      430.43      351.05    136.53 o 
  11   5  12      343.98      309.35    117.47 o 
  12   5  12       58.10       64.33    101.31 o 
  13   5  12      153.86      227.71    121.44 o 
  14   5  12        1.49       71.77    117.06 o 
  15   5  12      788.11      909.76    141.69 o 
   2   0  13     1631.11     2071.92    133.06 o 
   4   0  13      720.03      910.28     94.89 o 
   6   0  13     8777.61     9046.59    291.87 o 
   8   0  13    14683.70    15035.92    442.23 o 
  10   0  13      364.00      353.98    184.36 o 
  12   0  13      349.83      376.95     90.78 o 
  14   0  13     3015.22     2983.08    230.99 o 
  16   0  13     6516.27     6542.84    361.77 o 
  18   0  13     3254.69     3319.05    270.68 o 
  20   0  13     1013.58      847.57    203.41 o 
  22   0  13      489.47      676.71    221.27 o 
  24   0  13      954.45      838.44    248.06 o 
  26   0  13     3763.59     4714.14    413.17 o 
   1   1  13      186.09      234.25     53.52 o 
   2   1  13     1028.64     1155.95     83.58 o 
   3   1  13      212.94      268.80     55.22 o 
   4   1  13       16.09       21.90     49.65 o 
   5   1  13      638.78      661.63     62.55 o 
   6   1  13      421.58      509.01     95.55 o 
   7   1  13     8185.89     8584.33    199.32 o 
   8   1  13      765.46      855.60     67.84 o 
   9   1  13     5570.42     5522.91    149.06 o 
  10   1  13      127.20       43.11     58.96 o 
  11   1  13     1650.33     1860.15    101.99 o 
  12   1  13     1672.75     1648.88    123.57 o 
  13   1  13     1441.34     1339.52     95.68 o 
  14   1  13        9.36     -113.48     85.92 o 
  15   1  13     6260.55     6157.66    336.17 o 
  16   1  13      405.95      484.98    104.21 o 
  17   1  13     4210.21     3988.09    164.84 o 
  18   1  13      385.88      304.34    108.45 o 
  19   1  13     2817.57     3093.12    154.10 o 
  20   1  13     1516.55     1510.73    127.75 o 
  21   1  13     1584.28     1402.77    160.89 o 
  22   1  13     1044.40      804.26    155.43 o 
  23   1  13     1432.76     1567.92    182.68 o 
  24   1  13      132.25       61.81    154.30 o 
  25   1  13     2299.05     2470.44    222.91 o 
  26   1  13      483.46      338.84    178.80 o 
  27   1  13     1704.05     2116.84    277.73 o 
   1   2  13     2695.59     2786.96    101.26 o 
   2   2  13      589.65      553.30     61.54 o 
   3   2  13     1896.16     1881.00     84.92 o 
   4   2  13      515.62      531.24     60.83 o 
   5   2  13       72.40       20.99     67.40 o 
   6   2  13     1445.26     1578.40     81.06 o 
   7   2  13     2463.33     2505.24     97.61 o 
   8   2  13     1085.43     1213.66     87.04 o 
   9   2  13      471.62      469.61     72.19 o 
  10   2  13      298.81      288.37     64.41 o 
  11   2  13     4778.22     4551.60    139.28 o 
  12   2  13     1086.95      915.30    163.05 o 
  13   2  13     2236.33     2430.92    197.87 o 
  14   2  13      642.41      703.22    121.21 o 
  15   2  13      232.71      112.67     98.80 o 
  16   2  13     2011.70     1802.57    187.63 o 
  17   2  13      416.31      385.49     86.64 o 
  18   2  13     1826.27     1836.37    156.71 o 
  19   2  13      518.59      547.44    140.12 o 
  20   2  13      654.61      805.51    112.81 o 
  21   2  13     4280.05     4122.27    184.14 o 
  22   2  13      723.59      807.95    109.26 o 
  23   2  13      826.60      924.79    155.49 o 
  24   2  13     1326.02     1352.15    149.17 o 
  25   2  13      767.71      963.44    185.39 o 
   1   3  13     1007.12     1024.50     81.71 o 
   2   3  13      689.55      838.11     64.67 o 
   3   3  13     1698.47     1844.73     81.47 o 
   4   3  13     2483.08     2564.71     92.31 o 
   5   3  13      261.74      227.24     62.85 o 
   6   3  13      523.48      502.31     67.54 o 
   7   3  13      157.90      100.97     61.24 o 
   8   3  13       67.75       46.19     60.03 o 
   9   3  13        0.41       43.92     60.60 o 
  10   3  13      995.90     1024.94     91.97 o 
  11   3  13     1861.63     1912.14     97.21 o 
  12   3  13     4461.70     4372.34    140.12 o 
  13   3  13     2916.39     3084.26    121.39 o 
  14   3  13     1533.60     1600.11    130.99 o 
  15   3  13      224.96      284.82    108.45 o 
  16   3  13       11.57     -118.44    101.39 o 
  17   3  13      319.73      151.92    111.27 o 
  18   3  13       21.78      121.74    109.73 o 
  19   3  13      877.50     1155.57    246.55 o 
  20   3  13     2171.72     2264.14    185.97 o 
  21   3  13     2329.00     2489.97    174.67 o 
  22   3  13     2241.11     2216.09    200.90 o 
  23   3  13      842.77      941.36    146.31 o 
   1   4  13        4.51       37.34     65.75 o 
   2   4  13     2151.35     2275.08     92.52 o 
   3   4  13      682.43      749.77     78.58 o 
   4   4  13     1433.60     1518.88    152.46 o 
   5   4  13      625.15      629.49     94.89 o 
   6   4  13      289.09      346.12    112.91 o 
   7   4  13      304.03      299.17     88.11 o 
   8   4  13      219.86      134.43     86.50 o 
   9   4  13      475.40      561.34     95.31 o 
  10   4  13     1495.45     1849.66    174.78 o 
  11   4  13     1788.06     2148.55    170.79 o 
  12   4  13     3455.04     3425.03    163.98 o 
  13   4  13     3542.93     3544.04    167.48 o 
  14   4  13      985.73      977.62    119.38 o 
  15   4  13      737.76      930.75    120.37 o 
  16   4  13      956.26     1100.23    141.55 o 
  17   4  13      699.39      735.89    236.41 o 
  18   4  13      327.52      340.49    131.59 o 
  19   4  13     1209.45     1139.07    150.32 o 
   1   5  13      321.60      344.17    129.16 o 
   2   5  13       29.36      175.83    140.93 o 
   3   5  13     1369.81     1470.55    154.56 o 
   4   5  13        4.40      -24.59    123.68 o 
   5   5  13        9.43      -82.19    116.22 o 
   6   5  13      537.28      630.75    130.20 o 
   7   5  13      603.42      585.57    132.88 o 
   8   5  13      429.72      585.18    169.06 o 
   9   5  13       57.61       43.17    137.31 o 
  10   5  13      456.33      601.05    154.01 o 
  11   5  13     1440.14     1950.90    144.70 o 
  12   5  13      402.65      538.14    117.92 o 
   0   0  14     6399.53     6366.03    328.23 o 
   2   0  14     3050.77     3217.29    159.10 o 
   4   0  14     6373.20     6905.55    245.43 o 
   6   0  14     6106.88     5974.15    225.19 o 
   8   0  14     4057.16     4123.89    182.70 o 
  10   0  14     1520.70     1786.63    128.91 o 
  12   0  14      768.80      666.88    104.71 o 
  14   0  14     4722.14     4808.40    300.45 o 
  16   0  14       40.94      128.40    148.44 o 
  18   0  14     1710.89     1656.25    218.49 o 
  20   0  14     1770.71     2026.95    251.63 o 
  22   0  14      457.65       36.51    208.57 o 
  24   0  14     2035.93     2083.71    300.85 o 
  26   0  14     1281.31     1146.63    294.30 o 
   0   1  14     3557.93     4017.29    176.18 o 
   1   1  14     2790.19     2967.88    107.52 o 
   2   1  14      217.30      281.53     59.61 o 
   3   1  14     2998.40     3215.54    113.00 o 
   4   1  14      489.82      547.91     65.16 o 
   5   1  14     3839.83     3917.73    124.41 o 
   6   1  14      675.09      788.74     69.77 o 
   7   1  14     2640.39     2510.91    101.14 o 
   8   1  14     1238.85     1268.45     80.43 o 
   9   1  14     2115.91     2273.40     98.31 o 
  10   1  14      724.73      772.68     73.21 o 
  11   1  14      268.25      189.61     73.44 o 
  12   1  14       88.67       23.81     69.81 o 
  13   1  14     1244.85     1202.85     97.39 o 
  14   1  14     1064.27     1231.19    216.80 o 
  15   1  14      728.05      756.90    119.36 o 
  16   1  14      652.82      713.24    177.19 o 
  17   1  14       81.18       74.42     91.65 o 
  18   1  14      852.30      837.27    111.56 o 
  19   1  14     1649.14     1768.36    132.35 o 
  20   1  14      404.21      308.58    107.38 o 
  21   1  14      590.97      523.78    144.92 o 
  22   1  14      399.07      612.95    335.68 o 
  23   1  14      455.47      549.11    165.06 o 
  24   1  14      721.28      612.50    397.69 o 
  25   1  14      479.23      476.10    179.59 o 
   0   2  14     3950.03     4423.06    307.10 o 
   1   2  14     4821.17     4916.69    140.79 o 
   2   2  14     1792.60     1981.26     91.52 o 
   3   2  14       78.99      182.08     59.76 o 
   4   2  14     4040.19     4116.81    128.47 o 
   5   2  14     1715.15     1678.45     86.52 o 
   6   2  14     4168.63     4083.93    128.52 o 
   7   2  14     1305.73     1454.59    110.14 o 
   8   2  14     1084.64     1128.45     79.02 o 
   9   2  14     1715.76     1962.63    107.47 o 
  10   2  14      548.05      528.40     73.88 o 
  11   2  14     1297.76     1262.61    115.95 o 
  12   2  14      757.76      674.90     80.27 o 
  13   2  14     1324.36     1279.41    110.31 o 
  14   2  14      405.34      422.48     75.64 o 
  15   2  14      523.32      345.79    173.75 o 
  16   2  14       68.65       53.04     62.98 o 
  17   2  14      251.48       39.06     65.26 o 
  18   2  14      304.89       34.25     56.46 o 
  19   2  14      911.87      653.22    276.88 o 
  20   2  14      528.78      440.79    129.37 o 
  21   2  14      104.63      240.86    105.92 o 
  22   2  14      189.11      190.94    120.08 o 
  23   2  14     1238.98     1257.80    150.81 o 
  24   2  14      587.86      833.66    190.18 o 
   0   3  14     3927.78     4119.55    161.74 o 
   1   3  14     1043.55     1258.65    130.28 o 
   2   3  14      394.01      548.94     74.91 o 
   3   3  14      623.35      780.67     83.52 o 
   4   3  14     1475.60     1614.73     92.89 o 
   5   3  14     1453.70     1541.38     90.44 o 
   6   3  14     3089.50     3010.92    120.16 o 
   7   3  14      248.32      336.36    153.30 o 
   8   3  14     1303.13     1356.73     89.86 o 
   9   3  14     1904.56     2072.14    149.01 o 
  10   3  14     1376.69     1475.03    146.84 o 
  11   3  14      826.31      915.49     84.43 o 
  12   3  14      236.74      205.43     72.71 o 
  13   3  14      924.51      849.84    156.48 o 
  14   3  14     1585.96     1529.56    162.29 o 
  15   3  14      778.46      789.99    149.48 o 
  16   3  14      308.29      448.94    142.44 o 
  17   3  14       70.81       54.84    116.49 o 
  18   3  14      847.73     1098.92    143.43 o 
  19   3  14      243.15      171.57    124.00 o 
  20   3  14      422.70      628.66    238.65 o 
  21   3  14      190.64      270.37    130.41 o 
   0   4  14     2953.12     3448.31    249.11 o 
   1   4  14     1347.49     1606.37     98.55 o 
   2   4  14      790.64      916.06     87.89 o 
   3   4  14     1049.31     1089.97     90.44 o 
   4   4  14      835.82      971.98    107.37 o 
   5   4  14     1102.46     1102.96    111.05 o 
   6   4  14      279.29      427.33     97.35 o 
   7   4  14     1129.02     1444.93    132.85 o 
   8   4  14     1505.21     1731.05    141.23 o 
   9   4  14     1276.57     1365.40    130.01 o 
  10   4  14     1273.65     1326.95    126.07 o 
  11   4  14      393.15      466.77    108.68 o 
  12   4  14       88.07       69.94    103.89 o 
  13   4  14      105.61      187.43    107.18 o 
  14   4  14      645.27      580.34    139.92 o 
  15   4  14      103.26      174.77    116.02 o 
  16   4  14      142.31      236.85    128.96 o 
   0   5  14      186.04      276.96    278.72 o 
   1   5  14     1025.52     1058.49    156.76 o 
   2   5  14     1628.68     1646.32    168.87 o 
   3   5  14      646.73      899.42    151.12 o 
   4   5  14     1023.62     1065.59    156.17 o 
   5   5  14      739.71      841.91    151.16 o 
   6   5  14      514.59      480.17    144.22 o 
   7   5  14        2.66      -80.95    125.55 o 
   2   0  15     4228.59     4352.88    190.16 o 
   4   0  15     2302.74     2606.49    150.22 o 
   6   0  15      162.34      136.67     91.78 o 
   8   0  15      306.70      350.88     95.84 o 
  10   0  15     3053.49     3145.06    169.77 o 
  12   0  15     4926.71     4723.74    208.54 o 
  14   0  15     2507.75     2205.36    222.66 o 
  16   0  15      720.59      480.25    173.05 o 
  18   0  15      477.98      428.85    187.93 o 
  20   0  15     6893.98     7083.42    429.64 o 
  22   0  15     3026.74     3500.63    332.20 o 
  24   0  15      387.00      644.36    261.75 o 
   1   1  15     1406.67     1530.13     87.17 o 
   2   1  15      549.79      700.57     72.35 o 
   3   1  15     2253.59     2358.30    101.54 o 
   4   1  15      111.42      126.17     61.26 o 
   5   1  15      149.43      229.70     66.31 o 
   6   1  15     1279.66     1276.36     83.98 o 
   7   1  15       41.77       48.69     61.87 o 
   8   1  15     1732.72     1797.77     94.69 o 
   9   1  15      488.58      368.23     69.97 o 
  10   1  15      107.37      139.87     66.48 o 
  11   1  15     5159.71     4863.83    212.44 o 
  12   1  15      557.46      684.59    123.75 o 
  13   1  15     4811.27     4628.45    264.85 o 
  14   1  15      327.50      267.13    108.35 o 
  15   1  15      579.98      603.26    120.27 o 
  16   1  15     1321.69     1201.12    116.93 o 
  17   1  15      234.38      233.29     98.58 o 
  18   1  15     1077.92      878.37    156.85 o 
  19   1  15     1592.81     1716.64    137.57 o 
  20   1  15       36.14      108.90    134.62 o 
  21   1  15     4991.24     5505.80    275.01 o 
  22   1  15      330.60      367.13    154.70 o 
  23   1  15     1010.17     1158.87    183.13 o 
   1   2  15     1285.16     1571.76     88.94 o 
   2   2  15      204.14      154.18     64.14 o 
   3   2  15      640.29      810.76     83.98 o 
   4   2  15      656.62      731.82     75.27 o 
   5   2  15      113.97       68.13     62.93 o 
   6   2  15      673.57      765.04     75.84 o 
   7   2  15     3302.84     3342.24    132.78 o 
   8   2  15     1363.18     1287.32     86.49 o 
   9   2  15      588.82      584.54     85.78 o 
  10   2  15      720.61      762.86     83.58 o 
  11   2  15      264.10      289.73     75.66 o 
  12   2  15     2342.05     2355.18    112.76 o 
  13   2  15      144.27      223.66     87.82 o 
  14   2  15     1976.99     1899.62    108.23 o 
  15   2  15      824.65      967.33    112.36 o 
  16   2  15     1493.68     1428.24    124.47 o 
  17   2  15     2559.62     2441.40    154.66 o 
  18   2  15      853.58      454.53    181.42 o 
  19   2  15      305.45      138.47    114.10 o 
  20   2  15      771.11      818.06    199.54 o 
  21   2  15      635.90      267.84    151.58 o 
   1   3  15      790.75      848.63     82.66 o 
   2   3  15     2350.54     2343.48     98.48 o 
   3   3  15      145.71      165.65     57.03 o 
   4   3  15      287.11      169.28    117.60 o 
   5   3  15     1188.88      951.36    142.42 o 
   6   3  15     2688.23     2581.26    124.27 o 
   7   3  15     1291.53     1510.55    185.49 o 
   8   3  15     1224.89     1415.76    111.51 o 
   9   3  15      482.93      465.36     78.95 o 
  10   3  15       67.91       22.32     73.53 o 
  11   3  15      372.90      470.86     81.36 o 
  12   3  15      272.88      285.34     78.81 o 
  13   3  15      766.86      872.27     90.46 o 
  14   3  15      788.59      493.40    138.86 o 
  15   3  15     1345.62     1368.31    291.02 o 
  16   3  15     3246.87     3640.90    224.93 o 
  17   3  15     2197.75     2655.57    350.55 o 
  18   3  15     2009.43     2104.76    174.05 o 
   1   4  15       55.83      -42.74     77.33 o 
   2   4  15      534.94      505.33     90.27 o 
   3   4  15       74.31       79.84    103.64 o 
   4   4  15      107.38      249.54    179.11 o 
   5   4  15      369.16      404.99    109.31 o 
   6   4  15      783.58      944.72    122.36 o 
   7   4  15      532.11      588.87    192.14 o 
   8   4  15     1361.17     1551.22    126.99 o 
   9   4  15      179.40      254.36    101.56 o 
  10   4  15      274.12      316.35    112.24 o 
  11   4  15       60.35       16.19    108.01 o 
  12   4  15      202.24      240.05    114.51 o 
  13   4  15      210.09       -7.55    111.37 o 
   0   0  16     5308.97     5854.03    329.42 o 
   2   0  16     3943.05     3963.89    189.50 o 
   4   0  16     1298.60     1436.77    128.69 o 
   6   0  16     1124.67     1334.60    126.99 o 
   8   0  16     3760.14     3817.47    193.14 o 
  10   0  16     2979.23     3032.19    173.36 o 
  12   0  16     1129.27     1094.33    127.17 o 
  14   0  16     2118.34     2174.00    231.19 o 
  16   0  16      633.65      330.81    177.81 o 
  18   0  16     2624.00     2761.01    280.61 o 
  20   0  16     1386.05     1413.35    246.67 o 
   0   1  16     2038.71     2214.23    147.68 o 
   1   1  16     4373.07     4410.10    141.73 o 
   2   1  16      468.04      671.44     76.59 o 
   3   1  16     1943.81     2091.98    101.62 o 
   4   1  16      788.10      932.46     81.35 o 
   5   1  16     2315.08     2380.26    161.44 o 
   6   1  16     1039.45     1020.08     85.21 o 
   7   1  16     1848.06     1903.46    101.10 o 
   8   1  16      993.70     1086.91     90.77 o 
   9   1  16     2200.60     2388.94    110.36 o 
  10   1  16      383.30      426.26     77.26 o 
  11   1  16      520.18      591.91     94.14 o 
  12   1  16       22.37        3.81     81.87 o 
  13   1  16     1874.78     1866.11    122.37 o 
  14   1  16      379.57      174.96    112.97 o 
  15   1  16      678.01      476.05    165.70 o 
  16   1  16        8.16      -10.71     99.46 o 
  17   1  16       31.75       97.96    102.47 o 
  18   1  16      451.69      444.27    113.61 o 
  19   1  16     1002.41     1174.41    132.91 o 
  20   1  16      221.48      135.19    140.76 o 
  21   1  16      109.00      115.32    148.94 o 
   0   2  16     2313.87     2916.44    237.84 o 
   1   2  16     2205.01     2360.85    107.52 o 
   2   2  16      977.64     1127.43    117.93 o 
   3   2  16      667.88      841.20     80.64 o 
   4   2  16     1961.73     2081.59    103.05 o 
   5   2  16     2996.39     3247.32    124.26 o 
   6   2  16     1228.18     1349.49     91.06 o 
   7   2  16      201.79      282.34     72.35 o 
   8   2  16      490.74      642.60     79.69 o 
   9   2  16      870.99     1097.99    110.38 o 
  10   2  16     1043.54     1086.65    103.57 o 
  11   2  16      479.82      576.10     87.11 o 
  12   2  16      401.97      508.73     86.88 o 
  13   2  16     1359.64     1366.94    102.39 o 
  14   2  16      251.82      403.60     93.75 o 
  15   2  16     1416.97     1462.15    129.13 o 
  16   2  16      247.95      266.50    107.48 o 
  17   2  16       93.47       48.97    114.17 o 
  18   2  16       21.28      -36.40    140.02 o 
  19   2  16      756.41      794.93    126.37 o 
   0   3  16     3291.03     3437.02    188.13 o 
   1   3  16     1276.77     1617.79     98.37 o 
   2   3  16     1065.97     1282.56     86.68 o 
   3   3  16      604.32      769.99     77.89 o 
   4   3  16      835.07     1022.10     85.42 o 
   5   3  16     3441.40     3525.21    226.91 o 
   6   3  16     1800.50     2042.73    192.50 o 
   7   3  16      860.60     1007.78    110.89 o 
   8   3  16      595.47      618.59     85.14 o 
   9   3  16     1077.76     1198.15    114.06 o 
  10   3  16      833.35      869.60    121.13 o 
  11   3  16      272.70      273.09     84.02 o 
  12   3  16      256.32      280.83     94.55 o 
  13   3  16      118.59       64.54     96.48 o 
  14   3  16      448.69      673.79    152.71 o 
  15   3  16      216.63      115.99    140.26 o 
  16   3  16        1.12     -168.72    136.97 o 
   0   4  16     1273.53     1813.11    219.78 o 
   1   4  16      876.13     1021.19    141.58 o 
   2   4  16      304.64      207.05    113.16 o 
   3   4  16     1289.14     1472.88    140.02 o 
   4   4  16     1111.69     1309.60    138.22 o 
   5   4  16      806.41      914.50    159.60 o 
   6   4  16      489.05      657.70    152.67 o 
   7   4  16     1103.02     1077.77    187.56 o 
   8   4  16      839.89     1013.71    132.52 o 
   9   4  16      323.35      442.51    121.73 o 
   2   0  17      532.19      543.18    111.10 o 
   4   0  17      244.72      112.46    100.22 o 
   6   0  17     3849.11     3758.33    194.34 o 
   8   0  17     6560.35     6299.37    255.67 o 
  10   0  17      286.33      240.93    112.51 o 
  12   0  17       12.20       -3.74    107.28 o 
  14   0  17     1694.88     1650.50    222.06 o 
  16   0  17     3166.96     2917.39    277.43 o 
  18   0  17     3962.30     3653.83    318.31 o 
   1   1  17      481.65      665.16     90.07 o 
   2   1  17      492.23      636.91     81.53 o 
   3   1  17      334.93      358.49     76.18 o 
   4   1  17      275.72      317.51     76.39 o 
   5   1  17      277.20      348.39     76.85 o 
   6   1  17      150.53      295.96     77.68 o 
   7   1  17     4801.33     4670.53    160.02 o 
   8   1  17      281.92      420.43     80.80 o 
   9   1  17     1661.05     1706.71    105.12 o 
  10   1  17      421.89      456.68     80.67 o 
  11   1  17      134.49       36.84     88.21 o 
  12   1  17     1342.62     1374.08    137.71 o 
  13   1  17      540.71      389.39     95.16 o 
  14   1  17       13.05       76.71    118.49 o 
  15   1  17     2178.83     2111.00    174.06 o 
  16   1  17      219.67      117.41    196.94 o 
  17   1  17     1697.39     1856.79    148.30 o 
  18   1  17       19.88       -6.72    110.39 o 
   1   2  17      105.96       70.46     72.79 o 
   2   2  17      229.15      208.11     75.21 o 
   3   2  17      483.31      525.81     81.05 o 
   4   2  17      363.71      316.92     76.94 o 
   5   2  17      153.04      140.37     73.95 o 
   6   2  17     1181.56     1287.16     95.72 o 
   7   2  17      969.48     1250.13     95.27 o 
   8   2  17     1027.17      957.73    103.70 o 
   9   2  17      166.65       72.95     87.53 o 
  10   2  17      846.88      961.36    121.33 o 
  11   2  17     2729.66     2659.82    141.96 o 
  12   2  17     1085.97     1284.80    101.87 o 
  13   2  17     2442.12     2399.81    142.15 o 
  14   2  17      938.03      949.61    102.04 o 
  15   2  17       45.95      102.20    105.94 o 
  16   2  17     1251.57     1200.16    175.30 o 
   1   3  17      656.64      650.92     81.59 o 
   2   3  17      474.45      790.61     83.65 o 
   3   3  17     1348.97     1358.12    107.84 o 
   4   3  17      275.62      344.85     75.69 o 
   5   3  17      217.78       97.26     83.15 o 
   6   3  17      190.72       71.99     80.51 o 
   7   3  17       61.87       -1.35     81.66 o 
   8   3  17       32.95      -77.83     51.89 o 
   9   3  17      225.29      250.19     77.37 o 
  10   3  17      540.37      440.10     90.08 o 
  11   3  17      729.63      860.77    137.66 o 
  12   3  17     2575.36     2763.63    189.12 o 
   0   0  18     5340.40     5073.13    325.46 o 
   2   0  18     1177.62     1188.61    137.37 o 
   4   0  18     2262.34     2259.65    206.09 o 
   6   0  18     1498.29     1498.53    147.97 o 
   8   0  18     3338.09     3147.16    189.71 o 
  10   0  18     2170.56     2339.43    172.13 o 
  12   0  18      134.36       49.03    115.45 o 
  14   0  18      994.63     1154.97    217.90 o 
   0   1  18     1126.01     1433.00    143.68 o 
   1   1  18     1838.23     2174.10    114.30 o 
   2   1  18      110.06      313.22     80.31 o 
   3   1  18     2364.97     2737.91    140.61 o 
   4   1  18      118.15      283.84     80.60 o 
   5   1  18     2674.08     2766.56    126.11 o 
   6   1  18       68.18       -4.21     91.02 o 
   7   1  18      583.12      721.91     92.56 o 
   8   1  18      242.71      338.78     83.64 o 
   9   1  18     2035.52     2159.93    154.27 o 
  10   1  18      616.71      736.72     93.45 o 
  11   1  18     1171.74     1159.44    119.50 o 
  12   1  18      108.22      138.80     94.60 o 
  13   1  18      836.98     1005.27    132.68 o 
  14   1  18      315.44      263.80    274.35 o 
  15   1  18      457.96      269.84    136.70 o 
   0   2  18      793.87     1160.35    137.46 o 
   1   2  18     1501.22     1583.83    105.47 o 
   2   2  18     1016.11     1102.54     96.01 o 
   3   2  18      793.88     1082.70     97.10 o 
   4   2  18      696.63      679.06     89.87 o 
   5   2  18     1298.01     1393.39    104.04 o 
   6   2  18      783.54      776.04     89.97 o 
   7   2  18      305.53      398.15     85.96 o 
   8   2  18     1254.89     1355.34    118.79 o 
   9   2  18      485.10      656.61    104.75 o 
  10   2  18      230.55      256.84     91.31 o 
  11   2  18      531.94      528.78     94.45 o 
  12   2  18      359.35      309.25     95.15 o 
   0   3  18     3457.98     3747.15    182.63 o 
   1   3  18      337.88      566.18     85.20 o 
   2   3  18      809.28      877.56     89.86 o 
   3   3  18      649.96      647.01     86.20 o 
   4   3  18      622.01      739.94     88.25 o 
   5   3  18      831.08      799.77    103.06 o 
   2   0  19     1308.46     1566.33    153.29 o 
   4   0  19     1599.10     1733.73    157.74 o 
   6   0  19       90.46       -0.68    117.13 o 
   8   0  19       35.78       38.57    271.38 o 
  10   0  19     1948.61     1992.86    170.67 o 
   1   1  19      246.92      300.19     86.57 o 
   2   1  19     1167.81     1383.38    107.46 o 
   3   1  19      684.10      795.61     97.05 o 
   4   1  19       26.03      119.43     85.01 o 
   5   1  19      748.53      963.51     98.24 o 
   6   1  19       63.12      -11.69     82.96 o 
   7   1  19       41.54       70.15     85.78 o 
   8   1  19      663.83      554.41     93.85 o 
   9   1  19      640.23      755.62     99.54 o 
  10   1  19       52.78      107.75     84.46 o 
   1   2  19     1363.59     1473.16    109.80 o 
   2   2  19      178.56      239.45     86.01 o 
   3   2  19     1145.19     1456.64    109.56 o 
   4   2  19      627.55      896.85     98.61 o 
   5   2  19      182.92      128.12     85.03 o 
                                                 
